# Supplementary material for: trans-Di-μ-chlorido-bis­{chlorido[tris­(3,5-dimethyl­phen­yl)phosphane-κP]palla­dium(II)} dichloro­methane monosolvate
Source: Acta Crystallogr Sect E Struct Rep Online. 2012 Nov 30;68(Pt 12):m1563–4. doi: 10.1107/S1600536812048556 (PMC3588800; doi:10.1107/S1600536812048556)
Supplement: Supplementary file 1 [file e-68-m1563-sup1.cif]

##############################################################################
#                                                                            #
# This CIF contains the data in a paper accepted for publication in          #
# Acta Crystallographica Section E. It conforms to the requirements of       #
# Notes for Authors for Acta Crystallographica Section E, and has been       #
# peer reviewed under the auspices of the IUCr Commission on Journals.       #
#                                                                            #
# Full details of the Crystallographic Information File format               #
# are given in the paper "The Crystallographic Information File (CIF):       #
# a New Standard Archive File for Crystallography" by S. R. Hall, F. H.      #
# Allen and I. D. Brown [Acta Cryst. (1991), A47, 655-685].                  #
#                                                                            #
# The current version of the core CIF dictionary is obtainable from          #
# ftp://ftp.iucr.org/pub/cif_core.dic.                                       #
#                                                                            #
# Software is freely available for graphical display of the structure(s)     #
# in this CIF. For information consult the CIF software page                 #
# http://www.iucr.org/resources/cif/software.                                #
#                                                                            #
# This file may be used for bona fide research purposes within the           #
# scientific community so long as proper attribution is given to the journal # 
# article from which it was obtained.                                        #
#                                                                            #
##############################################################################
data_global
_audit_creation_method     'WinGX routine CIF_UPDATE'
_audit_conform_dict_name     cif_core.dic
_audit_conform_dict_version     2.4
_journal_data_validation_number     ?
_journal_date_recd_electronic     2012-11-24
_journal_date_accepted     2012-11-26
_journal_name_full     'Acta Crystallographica, Section E'
_journal_year     2012
_journal_volume     68
_journal_issue     12
_journal_page_first     m1563
_journal_page_last     m1564
_journal_paper_category     QM
_journal_paper_doi     10.1107/S1600536812048556
_journal_coeditor_code     SU2534
_publ_contact_author_name     'Muller, Alfred'
_publ_contact_author_address
;
Research Centre for Synthesis and Catalysis
Department of Chemistry
University of Johannesburg (APK Campus)
PO Box 524
Auckland Park
Johannesburg
2006
South Africa
;
_publ_contact_author_email     'mullera@uj.ac.za'
_publ_contact_author_fax     '+27-11-559 2819'
_publ_contact_author_phone     '+27-11-559 2359'
_publ_section_title
;\
<i>trans</i>-Di-\m-chlorido-bis{chlorido[tris(3,5-dimethylphenyl)phosphane-\
\k<i>P</i>]palladium(II)} dichloromethane monosolvate
;
loop_
    _publ_author_name
    _publ_author_footnote
    _publ_author_address
    'Davis, Wade L.' .
;
Research Centre for Synthesis and Catalysis
Department of Chemistry
University of Johannesburg (APK Campus)
PO Box 524
Auckland Park
Johannesburg
2006
South Africa
;
    'Muller, Alfred' .
;
Research Centre for Synthesis and Catalysis
Department of Chemistry
University of Johannesburg (APK Campus)
PO Box 524
Auckland Park
Johannesburg
2006
South Africa
;
data_I
_audit_creation_method     'WinGX routine CIF_UPDATE'
_chemical_name_systematic
;
<i>trans</i>-Di-\m-chlorido-bis{chlorido[tris(3,5-dimethylphenyl)phosphane-
\k<i>P</i>]palladium(II)} dichloromethane monosolvate
;
_chemical_formula_moiety     'C48 H54 Cl4 P2 Pd2, C H2 Cl2'
_chemical_formula_sum     'C49 H56 Cl6 P2 Pd2'
_chemical_formula_iupac     '[Pd2 Cl4 (C24 H27 P1)2], C H2 Cl2'
_chemical_formula_weight     1132.38
_symmetry_cell_setting     monoclinic
_symmetry_space_group_name_H-M     'P 2/c'
_symmetry_space_group_name_Hall     '-P 2yc'
loop_
    _symmetry_equiv_pos_as_xyz
    'x, y, z'
    '-x, y, -z+1/2'
    '-x, -y, -z'
    'x, -y, z-1/2'
_cell_length_a     14.747(2)
_cell_length_b     9.1038(13)
_cell_length_c     21.376(3)
_cell_angle_alpha     90
_cell_angle_beta     117.576(8)
_cell_angle_gamma     90
_cell_volume     2543.8(6)
_cell_formula_units_Z     2
_cell_measurement_reflns_used     4452
_cell_measurement_theta_min     2.24
_cell_measurement_theta_max     27.51
_cell_measurement_temperature     100(2)
_exptl_crystal_description     'cube'
_exptl_crystal_colour     'orange'
_exptl_crystal_size_max     0.19
_exptl_crystal_size_mid     0.16
_exptl_crystal_size_min     0.13
_exptl_crystal_density_diffrn     1.478
_exptl_crystal_density_method     'not measured'
_exptl_crystal_F_000     1148
_exptl_absorpt_coefficient_mu     1.117
_exptl_absorpt_correction_type     multi-scan
_exptl_absorpt_process_details     '(SADABS; Bruker, 2008)'
_exptl_absorpt_correction_T_min     0.8158
_exptl_absorpt_correction_T_max     0.8684
_exptl_special_details
;
Spectroscopic data for the title compund: ^31^P NMR (CDCl~3~, 162.0 MHz): \d
(p.p.m.) 33.54 (s, 1P). ^1^H NMR (CDCl~3~, 400 MHz): \d (p.p.m.) 2.34 (m,
36H), 7.11 (m, 4H), 7.34 (m, 4H), 7.36 (m, 2H) 7.66 (m, 6H), 7.32 (m, 4H).
;
_diffrn_ambient_temperature     100(2)
_diffrn_radiation_type     MoK\a
_diffrn_radiation_wavelength     0.71073
_diffrn_radiation_source     'sealed tube'
_diffrn_radiation_monochromator     graphite
_diffrn_measurement_device_type     'Bruker APEX DUO 4K-CCD'
_diffrn_measurement_method     '\f and \w scans'
_diffrn_detector_area_resol_mean     8.4
_diffrn_reflns_number     30952
_diffrn_reflns_av_R_equivalents     0.0713
_diffrn_reflns_theta_min     1.56
_diffrn_reflns_theta_max     28.36
_diffrn_reflns_theta_full     28.36
_diffrn_measured_fraction_theta_max     0.996
_diffrn_measured_fraction_theta_full     0.996
_diffrn_reflns_limit_h_min     -19
_diffrn_reflns_limit_h_max     19
_diffrn_reflns_limit_k_min     -12
_diffrn_reflns_limit_k_max     12
_diffrn_reflns_limit_l_min     -28
_diffrn_reflns_limit_l_max     28
_diffrn_standards_number     0
_diffrn_standards_interval_count     0
_diffrn_standards_interval_time     0
_diffrn_standards_decay_%     0
_refine_special_details
;
Refinement of <i>F</i>^2^ against ALL reflections. The weighted <i>R</i>-factor
<i>wR</i> and goodness of fit <i>S</i> are based on <i>F</i>^2^, conventional
<i>R</i>-factors <i>R</i> are based on <i>F</i>, with <i>F</i> set to zero for
negative <i>F</i>^2^. The threshold expression of <i>F</i>^2^ >
\s(<i>F</i>^2^) is used only for calculating <i>R</i>-factors(gt) <i>etc</i>.
and is not relevant to the choice of reflections for refinement.
<i>R</i>-factors based on <i>F</i>^2^ are statistically about twice as large
as those based on <i>F</i>, and <i>R</i>- factors based on ALL data will be
even larger.
;
_reflns_number_total     6349
_reflns_number_gt     4776
_reflns_threshold_expression     >2\s(I)
_refine_ls_structure_factor_coef     Fsqd
_refine_ls_matrix_type     full
_refine_ls_R_factor_all     0.0632
_refine_ls_R_factor_gt     0.0402
_refine_ls_wR_factor_gt     0.0877
_refine_ls_wR_factor_ref     0.0981
_refine_ls_goodness_of_fit_ref     1.025
_refine_ls_restrained_S_all     1.025
_refine_ls_number_reflns     6349
_refine_ls_number_parameters     273
_refine_ls_number_restraints     0
_refine_ls_hydrogen_treatment     constr
_refine_ls_weighting_scheme     calc
_refine_ls_weighting_details
         'calc w=1/[\s^2^(Fo^2^)+(0.0419P)^2^+1.7351P] where P=(Fo^2^+2Fc^2^)/3'
_atom_sites_solution_hydrogens     geom
_atom_sites_solution_primary     direct
_atom_sites_solution_secondary     difmap
_refine_ls_shift/su_max     0.001
_refine_ls_shift/su_mean     0
_refine_diff_density_max     0.901
_refine_diff_density_min     -1.122
_refine_ls_extinction_method     none
loop_
    _atom_type_symbol
    _atom_type_description
    _atom_type_scat_dispersion_real
    _atom_type_scat_dispersion_imag
    _atom_type_scat_source
    C C 0.0033 0.0016 'International Tables Vol C Tables 4.2.6.8 and 6.1.1.4'
    H H 0 0 'International Tables Vol C Tables 4.2.6.8 and 6.1.1.4'
    Cl Cl 0.1484 0.1585 'International Tables Vol C Tables 4.2.6.8 and 6.1.1.4'
    P P 0.1023 0.0942 'International Tables Vol C Tables 4.2.6.8 and 6.1.1.4'
    Pd Pd -0.9988 1.0072 'International Tables Vol C Tables 4.2.6.8 and 6.1.1.4'
_computing_data_collection     'APEX2 (Bruker, 2011)'
_computing_cell_refinement     'SAINT (Bruker, 2008)'
_computing_data_reduction     'SAINT and XPREP (Bruker, 2008)'
_computing_structure_solution     'SIR97 (Altomare <i>et al.</i>, 1999)'
_computing_structure_refinement     'SHELXL97 (Sheldrick, 2008)'
_computing_molecular_graphics     'DIAMOND (Brandenburg & Putz, 2005)'
_computing_publication_material
                            'publCIF (Westrip, 2010) and WinGX (Farrugia, 2012)'
loop_
    _atom_site_type_symbol
    _atom_site_label
    _atom_site_fract_x
    _atom_site_fract_y
    _atom_site_fract_z
    _atom_site_U_iso_or_equiv
    _atom_site_adp_type
    _atom_site_calc_flag
    _atom_site_refinement_flags
    _atom_site_occupancy
    _atom_site_disorder_assembly
    _atom_site_disorder_group
    Pd Pd1 0.627522(18) 0.56103(3) 0.537254(13) 0.01368(8) Uani d . 1 . .
    Cl Cl1 0.49039(6) 0.53788(9) 0.42440(4) 0.01841(17) Uani d . 1 . .
    Cl Cl2 0.74975(6) 0.60182(10) 0.65077(4) 0.02141(19) Uani d . 1 . .
    P P1 0.72374(6) 0.67044(10) 0.49592(4) 0.01491(18) Uani d . 1 . .
    C C1 0.8616(2) 0.6459(4) 0.53793(17) 0.0175(7) Uani d . 1 . .
    C C2 0.9098(3) 0.5328(4) 0.58601(18) 0.0214(7) Uani d . 1 . .
    H H2 0.8715 0.472 0.6012 0.026 Uiso calc R 1 . .
    C C3 1.0148(3) 0.5092(4) 0.6118(2) 0.0258(8) Uani d . 1 . .
    C C4 1.0691(3) 0.3890(5) 0.6654(2) 0.0391(11) Uani d . 1 . .
    H H4A 1.0903 0.311 0.6434 0.059 Uiso calc R 1 . .
    H H4B 1.0226 0.3482 0.682 0.059 Uiso calc R 1 . .
    H H4C 1.1295 0.43 0.7055 0.059 Uiso calc R 1 . .
    C C5 1.0682(3) 0.6006(4) 0.5881(2) 0.0268(9) Uani d . 1 . .
    H H5 1.1393 0.5843 0.6051 0.032 Uiso calc R 1 . .
    C C6 1.0219(3) 0.7144(4) 0.54062(19) 0.0245(8) Uani d . 1 . .
    C C7 1.0833(3) 0.8123(5) 0.5172(2) 0.0371(10) Uani d . 1 . .
    H H7A 1.1272 0.7517 0.5045 0.056 Uiso calc R 1 . .
    H H7B 1.1258 0.8788 0.5558 0.056 Uiso calc R 1 . .
    H H7C 1.0367 0.87 0.4761 0.056 Uiso calc R 1 . .
    C C8 0.9174(2) 0.7360(4) 0.51530(18) 0.0202(7) Uani d . 1 . .
    H H8 0.8837 0.8125 0.4824 0.024 Uiso calc R 1 . .
    C C9 0.6976(2) 0.8629(4) 0.49952(18) 0.0174(7) Uani d . 1 . .
    C C10 0.7633(2) 0.9478(4) 0.55679(18) 0.0187(7) Uani d . 1 . .
    H H10 0.8275 0.909 0.5899 0.022 Uiso calc R 1 . .
    C C11 0.7352(3) 1.0906(4) 0.56585(19) 0.0224(8) Uani d . 1 . .
    C C12 0.8050(3) 1.1774(4) 0.6300(2) 0.0315(9) Uani d . 1 . .
    H H12A 0.8125 1.1266 0.6725 0.047 Uiso calc R 1 . .
    H H12B 0.7758 1.2752 0.6277 0.047 Uiso calc R 1 . .
    H H12C 0.8722 1.1871 0.6315 0.047 Uiso calc R 1 . .
    C C13 0.6423(3) 1.1449(4) 0.5154(2) 0.0234(8) Uani d . 1 . .
    H H13 0.6236 1.2422 0.5207 0.028 Uiso calc R 1 . .
    C C14 0.5749(3) 1.0627(4) 0.45713(19) 0.0228(8) Uani d . 1 . .
    C C15 0.4734(3) 1.1257(4) 0.4041(2) 0.0280(8) Uani d . 1 . .
    H H15A 0.4296 1.1409 0.4267 0.042 Uiso calc R 1 . .
    H H15B 0.4401 1.0573 0.3645 0.042 Uiso calc R 1 . .
    H H15C 0.4848 1.2198 0.3866 0.042 Uiso calc R 1 . .
    C C16 0.6032(3) 0.9208(4) 0.45022(19) 0.0199(7) Uani d . 1 . .
    H H16 0.5582 0.862 0.4116 0.024 Uiso calc R 1 . .
    C C17 0.6861(2) 0.6207(4) 0.40528(17) 0.0196(7) Uani d . 1 . .
    C C18 0.6758(3) 0.7236(4) 0.35443(18) 0.0244(8) Uani d . 1 . .
    H H18 0.6843 0.8251 0.3661 0.029 Uiso calc R 1 . .
    C C19 0.6527(3) 0.6785(5) 0.28588(19) 0.0305(9) Uani d . 1 . .
    C C20 0.6411(4) 0.7934(6) 0.2318(2) 0.0491(13) Uani d . 1 . .
    H H20A 0.5764 0.8459 0.217 0.074 Uiso calc R 1 . .
    H H20B 0.6413 0.7457 0.1907 0.074 Uiso calc R 1 . .
    H H20C 0.6981 0.863 0.2525 0.074 Uiso calc R 1 . .
    C C21 0.6429(3) 0.5291(5) 0.2705(2) 0.0338(10) Uani d . 1 . .
    H H21 0.6283 0.4982 0.2243 0.041 Uiso calc R 1 . .
    C C22 0.6539(3) 0.4227(5) 0.3208(2) 0.0286(9) Uani d . 1 . .
    C C23 0.6476(3) 0.2622(5) 0.3036(2) 0.0421(11) Uani d . 1 . .
    H H23A 0.6304 0.2069 0.336 0.063 Uiso calc R 1 . .
    H H23B 0.7137 0.2285 0.3085 0.063 Uiso calc R 1 . .
    H H23C 0.5946 0.2462 0.2549 0.063 Uiso calc R 1 . .
    C C24 0.6751(2) 0.4700(4) 0.38800(19) 0.0228(8) Uani d . 1 . .
    H H24 0.6822 0.3997 0.4229 0.027 Uiso calc R 1 . .
    Cl Cl3 0.94842(13) 0.9023(2) 0.79374(9) 0.0900(6) Uani d . 1 . .
    C C25 1 0.7942(9) 0.75 0.075(3) Uani d S 1 . .
    H H25A 0.9457 0.7302 0.7153 0.09 Uiso calc PR 0.5 . .
    H H25B 1.0543 0.7302 0.7847 0.09 Uiso calc PR 0.5 . .
loop_
    _atom_site_aniso_label
    _atom_site_aniso_U_11
    _atom_site_aniso_U_22
    _atom_site_aniso_U_33
    _atom_site_aniso_U_12
    _atom_site_aniso_U_13
    _atom_site_aniso_U_23
    Pd1 0.01213(12) 0.01374(13) 0.01494(13) 0.00036(10) 0.00608(9) -0.00087(10)
    Cl1 0.0153(4) 0.0246(4) 0.0149(4) -0.0037(3) 0.0066(3) -0.0005(3)
    Cl2 0.0167(4) 0.0287(5) 0.0168(4) -0.0024(3) 0.0061(3) -0.0026(3)
    P1 0.0136(4) 0.0145(4) 0.0174(4) 0.0015(3) 0.0077(3) -0.0005(3)
    C1 0.0139(15) 0.0186(18) 0.0211(17) 0.0003(13) 0.0089(14) -0.0036(14)
    C2 0.0171(16) 0.0199(19) 0.0270(18) -0.0014(13) 0.0101(15) -0.0013(15)
    C3 0.0186(17) 0.024(2) 0.032(2) 0.0030(15) 0.0097(16) -0.0002(17)
    C4 0.0206(19) 0.042(3) 0.049(3) 0.0067(18) 0.0111(19) 0.010(2)
    C5 0.0147(16) 0.029(2) 0.037(2) 0.0013(14) 0.0121(16) -0.0086(17)
    C6 0.0190(17) 0.025(2) 0.031(2) -0.0029(14) 0.0133(16) -0.0064(16)
    C7 0.025(2) 0.033(2) 0.062(3) -0.0014(17) 0.027(2) -0.001(2)
    C8 0.0187(17) 0.0180(18) 0.0257(18) 0.0014(13) 0.0119(15) -0.0018(15)
    C9 0.0187(16) 0.0142(17) 0.0248(17) 0.0012(13) 0.0147(14) 0.0018(14)
    C10 0.0170(15) 0.0184(17) 0.0245(17) 0.0022(14) 0.0129(14) 0.0022(15)
    C11 0.0299(19) 0.0149(18) 0.0302(19) -0.0010(14) 0.0206(17) -0.0012(14)
    C12 0.040(2) 0.017(2) 0.038(2) -0.0007(17) 0.0180(19) -0.0064(17)
    C13 0.0294(19) 0.0130(17) 0.035(2) 0.0037(14) 0.0212(17) 0.0038(15)
    C14 0.0248(18) 0.0220(18) 0.0297(19) 0.0069(15) 0.0194(16) 0.0087(16)
    C15 0.029(2) 0.022(2) 0.034(2) 0.0102(16) 0.0150(17) 0.0080(17)
    C16 0.0183(16) 0.0172(18) 0.0272(18) 0.0019(13) 0.0131(15) 0.0026(15)
    C17 0.0122(15) 0.028(2) 0.0191(17) 0.0012(14) 0.0078(14) -0.0027(15)
    C18 0.0187(17) 0.033(2) 0.0215(18) 0.0006(15) 0.0097(15) 0.0018(16)
    C19 0.0182(18) 0.054(3) 0.0200(18) 0.0020(17) 0.0095(15) 0.0014(19)
    C20 0.051(3) 0.071(4) 0.024(2) 0.002(3) 0.016(2) 0.010(2)
    C21 0.0173(18) 0.064(3) 0.0196(18) -0.0011(18) 0.0084(15) -0.012(2)
    C22 0.0131(16) 0.045(3) 0.0268(19) 0.0006(16) 0.0085(15) -0.0130(18)
    C23 0.035(2) 0.051(3) 0.037(2) -0.003(2) 0.014(2) -0.023(2)
    C24 0.0164(16) 0.028(2) 0.0242(18) 0.0018(14) 0.0098(15) -0.0050(15)
    Cl3 0.0711(11) 0.1022(14) 0.0712(10) -0.0143(10) 0.0113(9) 0.0306(10)
    C25 0.061(5) 0.052(5) 0.070(5) 0 -0.006(4) 0
_geom_special_details
;
All e.s.d.'s (except the e.s.d. in the dihedral angle between two l.s. planes)
are estimated using the full covariance matrix. The cell e.s.d.'s are taken
into account individually in the estimation of e.s.d.'s in distances, angles
and torsion angles; correlations between e.s.d.'s in cell parameters are only
used when they are defined by crystal symmetry. An approximate (isotropic)
treatment of cell e.s.d.'s is used for estimating e.s.d.'s involving l.s.
planes.
;
loop_
    _geom_bond_atom_site_label_1
    _geom_bond_atom_site_label_2
    _geom_bond_site_symmetry_2
    _geom_bond_distance
    _geom_bond_publ_flag
    Pd1 P1 . 2.2241(9) ?
    Pd1 Cl2 . 2.2859(9) ?
    Pd1 Cl1 . 2.3317(9) ?
    Pd1 Cl1 3_666 2.4138(8) ?
    Cl1 Pd1 3_666 2.4138(8) ?
    P1 C9 . 1.803(4) ?
    P1 C17 . 1.809(3) ?
    P1 C1 . 1.816(3) ?
    C1 C2 . 1.395(5) ?
    C1 C8 . 1.397(5) ?
    C2 C3 . 1.398(5) ?
    C2 H2 . 0.95 ?
    C3 C5 . 1.392(5) ?
    C3 C4 . 1.519(5) ?
    C4 H4A . 0.98 ?
    C4 H4B . 0.98 ?
    C4 H4C . 0.98 ?
    C5 C6 . 1.388(5) ?
    C5 H5 . 0.95 ?
    C6 C8 . 1.391(5) ?
    C6 C7 . 1.512(5) ?
    C7 H7A . 0.98 ?
    C7 H7B . 0.98 ?
    C7 H7C . 0.98 ?
    C8 H8 . 0.95 ?
    C9 C10 . 1.392(5) ?
    C9 C16 . 1.402(5) ?
    C10 C11 . 1.405(5) ?
    C10 H10 . 0.95 ?
    C11 C13 . 1.384(5) ?
    C11 C12 . 1.502(5) ?
    C12 H12A . 0.98 ?
    C12 H12B . 0.98 ?
    C12 H12C . 0.98 ?
    C13 C14 . 1.399(5) ?
    C13 H13 . 0.95 ?
    C14 C16 . 1.387(5) ?
    C14 C15 . 1.511(5) ?
    C15 H15A . 0.98 ?
    C15 H15B . 0.98 ?
    C15 H15C . 0.98 ?
    C16 H16 . 0.95 ?
    C17 C18 . 1.389(5) ?
    C17 C24 . 1.410(5) ?
    C18 C19 . 1.404(5) ?
    C18 H18 . 0.95 ?
    C19 C21 . 1.391(6) ?
    C19 C20 . 1.509(6) ?
    C20 H20A . 0.98 ?
    C20 H20B . 0.98 ?
    C20 H20C . 0.98 ?
    C21 C22 . 1.401(6) ?
    C21 H21 . 0.95 ?
    C22 C24 . 1.389(5) ?
    C22 C23 . 1.500(6) ?
    C23 H23A . 0.98 ?
    C23 H23B . 0.98 ?
    C23 H23C . 0.98 ?
    C24 H24 . 0.95 ?
    Cl3 C25 . 1.755(5) ?
    C25 Cl3 2_756 1.755(5) ?
    C25 H25A . 0.99 ?
    C25 H25B . 0.99 ?
loop_
    _geom_angle_atom_site_label_1
    _geom_angle_atom_site_label_2
    _geom_angle_atom_site_label_3
    _geom_angle_site_symmetry_1
    _geom_angle_site_symmetry_3
    _geom_angle
    _geom_angle_publ_flag
    P1 Pd1 Cl2 . . 90.82(3) ?
    P1 Pd1 Cl1 . . 92.10(3) ?
    Cl2 Pd1 Cl1 . . 173.20(3) ?
    P1 Pd1 Cl1 . 3_666 173.90(3) ?
    Cl2 Pd1 Cl1 . 3_666 92.18(3) ?
    Cl1 Pd1 Cl1 . 3_666 84.35(3) ?
    Pd1 Cl1 Pd1 . 3_666 95.65(3) ?
    C9 P1 C17 . . 108.87(16) ?
    C9 P1 C1 . . 108.11(16) ?
    C17 P1 C1 . . 102.52(15) ?
    C9 P1 Pd1 . . 103.29(11) ?
    C17 P1 Pd1 . . 112.19(12) ?
    C1 P1 Pd1 . . 121.50(12) ?
    C2 C1 C8 . . 120.5(3) ?
    C2 C1 P1 . . 121.8(3) ?
    C8 C1 P1 . . 117.4(3) ?
    C1 C2 C3 . . 119.8(3) ?
    C1 C2 H2 . . 120.1 ?
    C3 C2 H2 . . 120.1 ?
    C5 C3 C2 . . 118.3(3) ?
    C5 C3 C4 . . 121.1(3) ?
    C2 C3 C4 . . 120.6(3) ?
    C3 C4 H4A . . 109.5 ?
    C3 C4 H4B . . 109.5 ?
    H4A C4 H4B . . 109.5 ?
    C3 C4 H4C . . 109.5 ?
    H4A C4 H4C . . 109.5 ?
    H4B C4 H4C . . 109.5 ?
    C6 C5 C3 . . 122.8(3) ?
    C6 C5 H5 . . 118.6 ?
    C3 C5 H5 . . 118.6 ?
    C5 C6 C8 . . 118.1(3) ?
    C5 C6 C7 . . 121.0(3) ?
    C8 C6 C7 . . 120.9(3) ?
    C6 C7 H7A . . 109.5 ?
    C6 C7 H7B . . 109.5 ?
    H7A C7 H7B . . 109.5 ?
    C6 C7 H7C . . 109.5 ?
    H7A C7 H7C . . 109.5 ?
    H7B C7 H7C . . 109.5 ?
    C6 C8 C1 . . 120.4(3) ?
    C6 C8 H8 . . 119.8 ?
    C1 C8 H8 . . 119.8 ?
    C10 C9 C16 . . 119.8(3) ?
    C10 C9 P1 . . 120.1(3) ?
    C16 C9 P1 . . 119.4(3) ?
    C9 C10 C11 . . 120.4(3) ?
    C9 C10 H10 . . 119.8 ?
    C11 C10 H10 . . 119.8 ?
    C13 C11 C10 . . 118.2(3) ?
    C13 C11 C12 . . 122.4(3) ?
    C10 C11 C12 . . 119.5(3) ?
    C11 C12 H12A . . 109.5 ?
    C11 C12 H12B . . 109.5 ?
    H12A C12 H12B . . 109.5 ?
    C11 C12 H12C . . 109.5 ?
    H12A C12 H12C . . 109.5 ?
    H12B C12 H12C . . 109.5 ?
    C11 C13 C14 . . 122.8(3) ?
    C11 C13 H13 . . 118.6 ?
    C14 C13 H13 . . 118.6 ?
    C16 C14 C13 . . 117.9(3) ?
    C16 C14 C15 . . 121.1(3) ?
    C13 C14 C15 . . 121.0(3) ?
    C14 C15 H15A . . 109.5 ?
    C14 C15 H15B . . 109.5 ?
    H15A C15 H15B . . 109.5 ?
    C14 C15 H15C . . 109.5 ?
    H15A C15 H15C . . 109.5 ?
    H15B C15 H15C . . 109.5 ?
    C14 C16 C9 . . 120.9(3) ?
    C14 C16 H16 . . 119.5 ?
    C9 C16 H16 . . 119.5 ?
    C18 C17 C24 . . 119.6(3) ?
    C18 C17 P1 . . 122.5(3) ?
    C24 C17 P1 . . 117.7(3) ?
    C17 C18 C19 . . 120.3(4) ?
    C17 C18 H18 . . 119.8 ?
    C19 C18 H18 . . 119.8 ?
    C21 C19 C18 . . 118.8(4) ?
    C21 C19 C20 . . 122.3(4) ?
    C18 C19 C20 . . 118.9(4) ?
    C19 C20 H20A . . 109.5 ?
    C19 C20 H20B . . 109.5 ?
    H20A C20 H20B . . 109.5 ?
    C19 C20 H20C . . 109.5 ?
    H20A C20 H20C . . 109.5 ?
    H20B C20 H20C . . 109.5 ?
    C19 C21 C22 . . 122.1(4) ?
    C19 C21 H21 . . 118.9 ?
    C22 C21 H21 . . 118.9 ?
    C24 C22 C21 . . 118.1(4) ?
    C24 C22 C23 . . 121.0(4) ?
    C21 C22 C23 . . 120.8(4) ?
    C22 C23 H23A . . 109.5 ?
    C22 C23 H23B . . 109.5 ?
    H23A C23 H23B . . 109.5 ?
    C22 C23 H23C . . 109.5 ?
    H23A C23 H23C . . 109.5 ?
    H23B C23 H23C . . 109.5 ?
    C22 C24 C17 . . 121.0(4) ?
    C22 C24 H24 . . 119.5 ?
    C17 C24 H24 . . 119.5 ?
    Cl3 C25 Cl3 . 2_756 111.8(5) ?
    Cl3 C25 H25A . . 109.3 ?
    Cl3 C25 H25A 2_756 . 109.3 ?
    Cl3 C25 H25B . . 109.3 ?
    Cl3 C25 H25B 2_756 . 109.3 ?
    H25A C25 H25B . . 107.9 ?
loop_
    _geom_torsion_atom_site_label_1
    _geom_torsion_atom_site_label_2
    _geom_torsion_atom_site_label_3
    _geom_torsion_atom_site_label_4
    _geom_torsion_site_symmetry_1
    _geom_torsion_site_symmetry_2
    _geom_torsion_site_symmetry_3
    _geom_torsion_site_symmetry_4
    _geom_torsion
    _geom_torsion_publ_flag
    P1 Pd1 Cl1 Pd1 . . . 3_666 -175.03(3) ?
    Cl1 Pd1 Cl1 Pd1 3_666 . . 3_666 0 ?
    Cl2 Pd1 P1 C9 . . . . -82.49(12) ?
    Cl1 Pd1 P1 C9 . . . . 91.38(12) ?
    Cl2 Pd1 P1 C17 . . . . 160.43(13) ?
    Cl1 Pd1 P1 C17 . . . . -25.71(13) ?
    Cl2 Pd1 P1 C1 . . . . 38.80(13) ?
    Cl1 Pd1 P1 C1 . . . . -147.34(13) ?
    C9 P1 C1 C2 . . . . 134.7(3) ?
    C17 P1 C1 C2 . . . . -110.4(3) ?
    Pd1 P1 C1 C2 . . . . 15.8(3) ?
    C9 P1 C1 C8 . . . . -51.4(3) ?
    C17 P1 C1 C8 . . . . 63.6(3) ?
    Pd1 P1 C1 C8 . . . . -170.3(2) ?
    C8 C1 C2 C3 . . . . 0.0(5) ?
    P1 C1 C2 C3 . . . . 173.7(3) ?
    C1 C2 C3 C5 . . . . -0.1(5) ?
    C1 C2 C3 C4 . . . . 178.6(4) ?
    C2 C3 C5 C6 . . . . 0.6(6) ?
    C4 C3 C5 C6 . . . . -178.1(4) ?
    C3 C5 C6 C8 . . . . -0.8(6) ?
    C3 C5 C6 C7 . . . . 179.0(4) ?
    C5 C6 C8 C1 . . . . 0.6(5) ?
    C7 C6 C8 C1 . . . . -179.2(3) ?
    C2 C1 C8 C6 . . . . -0.2(5) ?
    P1 C1 C8 C6 . . . . -174.2(3) ?
    C17 P1 C9 C10 . . . . -144.0(3) ?
    C1 P1 C9 C10 . . . . -33.4(3) ?
    Pd1 P1 C9 C10 . . . . 96.6(3) ?
    C17 P1 C9 C16 . . . . 45.8(3) ?
    C1 P1 C9 C16 . . . . 156.4(3) ?
    Pd1 P1 C9 C16 . . . . -73.6(3) ?
    C16 C9 C10 C11 . . . . 0.6(5) ?
    P1 C9 C10 C11 . . . . -169.5(3) ?
    C9 C10 C11 C13 . . . . -1.7(5) ?
    C9 C10 C11 C12 . . . . 177.0(3) ?
    C10 C11 C13 C14 . . . . 1.4(5) ?
    C12 C11 C13 C14 . . . . -177.2(3) ?
    C11 C13 C14 C16 . . . . 0.0(5) ?
    C11 C13 C14 C15 . . . . 179.0(3) ?
    C13 C14 C16 C9 . . . . -1.2(5) ?
    C15 C14 C16 C9 . . . . 179.8(3) ?
    C10 C9 C16 C14 . . . . 0.9(5) ?
    P1 C9 C16 C14 . . . . 171.1(3) ?
    C9 P1 C17 C18 . . . . 21.2(3) ?
    C1 P1 C17 C18 . . . . -93.2(3) ?
    Pd1 P1 C17 C18 . . . . 134.9(3) ?
    C9 P1 C17 C24 . . . . -163.9(3) ?
    C1 P1 C17 C24 . . . . 81.8(3) ?
    Pd1 P1 C17 C24 . . . . -50.2(3) ?
    C24 C17 C18 C19 . . . . 1.1(5) ?
    P1 C17 C18 C19 . . . . 176.0(3) ?
    C17 C18 C19 C21 . . . . -1.6(5) ?
    C17 C18 C19 C20 . . . . 179.5(3) ?
    C18 C19 C21 C22 . . . . 1.0(5) ?
    C20 C19 C21 C22 . . . . 179.9(4) ?
    C19 C21 C22 C24 . . . . 0.1(5) ?
    C19 C21 C22 C23 . . . . -177.2(3) ?
    C21 C22 C24 C17 . . . . -0.5(5) ?
    C23 C22 C24 C17 . . . . 176.7(3) ?
    C18 C17 C24 C22 . . . . -0.1(5) ?
    P1 C17 C24 C22 . . . . -175.2(3) ?
loop_
    _geom_hbond_atom_site_label_D
    _geom_hbond_atom_site_label_H
    _geom_hbond_atom_site_label_A
    _geom_hbond_site_symmetry_A
    _geom_hbond_distance_DH
    _geom_hbond_distance_HA
    _geom_hbond_distance_DA
    _geom_hbond_angle_DHA
    C25 H25A Cl2 . 0.99 2.82 3.733(4) 154
    C21 H21 Cl1 2_655 0.95 2.85 3.693(4) 148
    C5 H5 Cg1 3_766 0.95 2.95 3.847(5) 159
    C15 H15A Cg2 3_676 0.99 2.79 3.620(5) 143
_iucr_refine_instructions_details
;
TITL mo_12hp_wd5_0m in P2/n      New: P2/c
CELL  0.71073  14.7470   9.1038  21.3760   90.000  117.576   90.000
ZERR     2.00   0.0020   0.0013   0.0030    0.000    0.008    0.000
LATT   1
SYMM  - X,   Y, 1/2 - Z
SFAC  C    H    CL   P    PD
UNIT  98   112  12   4    4
MERG   2
EQIV $1  2-x, y, 3/2-z
EQIV $2  1-x, y, 1/2-z
EQIV $3  1-x, 1-y, 1-z
HTAB C25 Cl2
HTAB C25 Cl2_$1
HTAB C21 Cl1_$2
MPLA 4 Cl2 P1 Cl1 Cl1_$3 Pd1
FMAP   2
PLAN   15
SIZE     0.13   0.16   0.19
ACTA
BOND   $H
CONF
LIST   4
L.S.   4
TEMP  -173.16
WGHT    0.041900    1.735100
FVAR       0.09790
PD1   5    0.627522    0.561034    0.537254    11.00000    0.01213    0.01374 =
         0.01494   -0.00087    0.00608    0.00036
CL1   3    0.490393    0.537882    0.424398    11.00000    0.01529    0.02459 =
         0.01493   -0.00054    0.00663   -0.00374
CL2   3    0.749752    0.601818    0.650771    11.00000    0.01672    0.02872 =
         0.01684   -0.00260    0.00611   -0.00240
P1    4    0.723736    0.670440    0.495921    11.00000    0.01355    0.01447 =
         0.01736   -0.00052    0.00771    0.00147
C1    1    0.861587    0.645921    0.537925    11.00000    0.01386    0.01855 =
         0.02110   -0.00364    0.00887    0.00025
C2    1    0.909819    0.532804    0.586014    11.00000    0.01711    0.01990 =
         0.02698   -0.00133    0.01011   -0.00138
AFIX  43
H2    2    0.871480    0.471954    0.601226    11.00000   -1.20000
AFIX   0
C3    1    1.014762    0.509244    0.611759    11.00000    0.01860    0.02449 =
         0.03189   -0.00025    0.00969    0.00298
C4    1    1.069108    0.388956    0.665417    11.00000    0.02065    0.04179 =
         0.04908    0.00984    0.01112    0.00669
AFIX 137
H4A   2    1.090325    0.310994    0.643366    11.00000   -1.50000
H4B   2    1.022566    0.348218    0.682030    11.00000   -1.50000
H4C   2    1.129505    0.430028    0.705485    11.00000   -1.50000
AFIX   0
C5    1    1.068150    0.600567    0.588055    11.00000    0.01465    0.02922 =
         0.03682   -0.00859    0.01208    0.00127
AFIX  43
H5    2    1.139328    0.584311    0.605071    11.00000   -1.20000
AFIX   0
C6    1    1.021862    0.714376    0.540620    11.00000    0.01898    0.02503 =
         0.03145   -0.00639    0.01326   -0.00292
C7    1    1.083284    0.812337    0.517205    11.00000    0.02467    0.03262 =
         0.06229   -0.00072    0.02712   -0.00143
AFIX 137
H7A   2    1.127201    0.751701    0.504515    11.00000   -1.50000
H7B   2    1.125797    0.878777    0.555789    11.00000   -1.50000
H7C   2    1.036666    0.870026    0.476135    11.00000   -1.50000
AFIX   0
C8    1    0.917359    0.736006    0.515301    11.00000    0.01867    0.01805 =
         0.02570   -0.00181    0.01189    0.00136
AFIX  43
H8    2    0.883705    0.812515    0.482420    11.00000   -1.20000
AFIX   0
C9    1    0.697586    0.862878    0.499518    11.00000    0.01866    0.01423 =
         0.02481    0.00179    0.01469    0.00117
C10   1    0.763273    0.947789    0.556789    11.00000    0.01702    0.01836 =
         0.02454    0.00222    0.01294    0.00220
AFIX  43
H10   2    0.827476    0.908956    0.589949    11.00000   -1.20000
AFIX   0
C11   1    0.735196    1.090577    0.565850    11.00000    0.02985    0.01485 =
         0.03021   -0.00123    0.02057   -0.00098
C12   1    0.804993    1.177439    0.629959    11.00000    0.03964    0.01730 =
         0.03769   -0.00638    0.01804   -0.00070
AFIX 137
H12A  2    0.812489    1.126612    0.672506    11.00000   -1.50000
H12B  2    0.775837    1.275225    0.627686    11.00000   -1.50000
H12C  2    0.872186    1.187143    0.631507    11.00000   -1.50000
AFIX   0
C13   1    0.642325    1.144903    0.515444    11.00000    0.02941    0.01302 =
         0.03522    0.00379    0.02124    0.00369
AFIX  43
H13   2    0.623596    1.242231    0.520679    11.00000   -1.20000
AFIX   0
C14   1    0.574854    1.062676    0.457127    11.00000    0.02481    0.02203 =
         0.02970    0.00871    0.01944    0.00690
C15   1    0.473420    1.125719    0.404062    11.00000    0.02902    0.02174 =
         0.03387    0.00795    0.01502    0.01018
AFIX 137
H15A  2    0.429578    1.140942    0.426680    11.00000   -1.50000
H15B  2    0.440059    1.057261    0.364501    11.00000   -1.50000
H15C  2    0.484831    1.219847    0.386585    11.00000   -1.50000
AFIX   0
C16   1    0.603237    0.920796    0.450217    11.00000    0.01828    0.01717 =
         0.02720    0.00259    0.01305    0.00190
AFIX  43
H16   2    0.558158    0.862018    0.411559    11.00000   -1.20000
AFIX   0
C17   1    0.686118    0.620663    0.405279    11.00000    0.01217    0.02831 =
         0.01908   -0.00271    0.00778    0.00123
C18   1    0.675756    0.723633    0.354434    11.00000    0.01871    0.03346 =
         0.02149    0.00176    0.00967    0.00058
AFIX  43
H18   2    0.684346    0.825104    0.366119    11.00000   -1.20000
AFIX   0
C19   1    0.652658    0.678505    0.285877    11.00000    0.01815    0.05405 =
         0.01997    0.00144    0.00952    0.00202
C20   1    0.641070    0.793371    0.231788    11.00000    0.05090    0.07099 =
         0.02359    0.00978    0.01573    0.00165
AFIX 137
H20A  2    0.576356    0.845930    0.217010    11.00000   -1.50000
H20B  2    0.641253    0.745746    0.190731    11.00000   -1.50000
H20C  2    0.698075    0.863041    0.252491    11.00000   -1.50000
AFIX   0
C21   1    0.642903    0.529113    0.270475    11.00000    0.01730    0.06439 =
         0.01960   -0.01228    0.00839   -0.00111
AFIX  43
H21   2    0.628334    0.498239    0.224315    11.00000   -1.20000
AFIX   0
C22   1    0.653873    0.422741    0.320847    11.00000    0.01310    0.04496 =
         0.02679   -0.01299    0.00846    0.00057
C23   1    0.647618    0.262163    0.303579    11.00000    0.03504    0.05146 =
         0.03679   -0.02332    0.01411   -0.00281
AFIX 137
H23A  2    0.630401    0.206857    0.335978    11.00000   -1.50000
H23B  2    0.713744    0.228506    0.308535    11.00000   -1.50000
H23C  2    0.594623    0.246223    0.254944    11.00000   -1.50000
AFIX   0
C24   1    0.675068    0.470002    0.388004    11.00000    0.01639    0.02826 =
         0.02421   -0.00498    0.00979    0.00175
AFIX  43
H24   2    0.682237    0.399735    0.422856    11.00000   -1.20000
AFIX   0
CL3   3    0.948415    0.902314    0.793738    11.00000    0.07105    0.10223 =
         0.07125    0.03061    0.01128   -0.01431
C25   1    1.000000    0.794189    0.750000    10.50000    0.06141    0.05153 =
         0.06986    0.00000   -0.00640    0.00000
AFIX  23
H25A  2    0.945748    0.730220    0.715293    10.50000   -1.20000
H25B  2    1.054253    0.730221    0.784707    10.50000   -1.20000
HKLF 4  1.0  1.00  0.00  0.00  0.00 -1.00  0.00 -1.00  0.00 -1.00
REM  mo_12hp_wd5_0m in P2/n      New: P2/c
REM R1 =  0.0402 for   4776 Fo > 4sig(Fo)  and  0.0632 for all   6349 data
REM    273 parameters refined using      0 restraints
END
WGHT      0.0419      1.7351
REM Highest difference peak  0.901,  deepest hole -1.122,  1-sigma level  0.122
Q1    1   0.6932  0.5569  0.5622  11.00000  0.05    0.90
Q2    1   0.5620  0.5587  0.5094  11.00000  0.05    0.71
Q3    1   0.6119  0.5708  0.4919  11.00000  0.05    0.66
Q4    1   0.6246  0.5494  0.5822  11.00000  0.05    0.60
Q5    1   0.9642  0.5519  0.6145  11.00000  0.05    0.59
Q6    1   0.5204  0.5174  0.4610  11.00000  0.05    0.58
Q7    1   0.8018  0.6421  0.5201  11.00000  0.05    0.58
Q8    1   0.9022  0.9773  0.8184  11.00000  0.05    0.56
Q9    1   0.6886  0.5788  0.6259  11.00000  0.05    0.55
Q10   1   0.9806  0.8787  0.7554  11.00000  0.05    0.53
Q11   1   0.9731  0.7204  0.5358  11.00000  0.05    0.51
Q12   1   0.7518  0.5882  0.6064  11.00000  0.05    0.50
Q13   1   1.0518  0.7176  0.5773  11.00000  0.05    0.49
Q14   1   0.5622  0.5477  0.4470  11.00000  0.05    0.49
Q15   1   0.6415  0.5991  0.2874  11.00000  0.05    0.48
;
