# Supplementary material for: trans-Di-μ-chlorido-bis­{chlorido[tris­(3,5-dimethyl­phen­yl)phosphane-κP]palla­dium(II)} dichloro­methane monosolvate
Source: Acta Crystallogr Sect E Struct Rep Online. 2012 Nov 30;68(Pt 12):m1563–4. doi: 10.1107/S1600536812048556 (PMC3588800; doi:10.1107/S1600536812048556)
Supplement: Supplementary file 2 [file e-68-m1563-Isup2.hkl]

#
# h,k,l, Fc-squared, Fo-squared, sigma(Fo-squared) and status flag
#
data_I
_shelx_title ' mo_12hp_wd5_0m in P2/n      New: P2/c'
_shelx_refln_list_code          4
_shelx_F_calc_maximum      300.98
_exptl_crystal_F_000      1148.00
_reflns_d_resolution_high  0.7481
 
loop_
 _symmetry_equiv_pos_as_xyz
 'x, y, z'
 '-x, y, -z+1/2'
 '-x, -y, -z'
 'x, -y, z-1/2'
 
_cell_length_a    14.7470
_cell_length_b     9.1038
_cell_length_c    21.3760
_cell_angle_alpha  90.000
_cell_angle_beta  117.576
_cell_angle_gamma  90.000
 
_shelx_F_squared_multiplier     1.000
 
loop_
 _refln_index_h
 _refln_index_k
 _refln_index_l
 _refln_F_squared_calc
 _refln_F_squared_meas
 _refln_F_squared_sigma
 _refln_observed_status
   1   0   0    19198.14    13682.96    437.18 o
   2   0   0       75.74      175.60     23.59 o
   3   0   0    90590.06    90235.70   1400.90 o
   4   0   0     8962.62     9666.53    201.72 o
   5   0   0      827.42     1283.06    152.11 o
   6   0   0      101.23       81.75     44.46 o
   7   0   0    28694.89    27412.90    709.63 o
   8   0   0    23423.38    22575.29    449.45 o
   9   0   0    10218.02    10157.66    308.73 o
  10   0   0     1863.76     1887.81    133.00 o
  11   0   0     5596.44     5304.84    206.49 o
  12   0   0      408.16      624.46     97.19 o
  13   0   0      146.01       47.87     75.01 o
  14   0   0     1428.41     1356.70    138.03 o
  15   0   0     1698.58     2006.26    206.94 o
  16   0   0     4244.48     4832.18    322.71 o
  17   0   0     1296.75     1664.29    211.25 o
   0   1   0    83262.54   104338.59   3237.63 o
   1   1   0    16235.56    16396.68    200.36 o
   2   1   0      624.07      484.37     22.31 o
   3   1   0    16173.99    17454.05    215.19 o
   4   1   0     9819.28     9081.22    127.30 o
   5   1   0      374.88      454.76     34.20 o
   6   1   0     4743.43     5342.18    102.96 o
   7   1   0    14602.94    14454.18    205.83 o
   8   1   0    27265.76    25558.60    328.66 o
   9   1   0     3679.09     3616.08    118.43 o
  10   1   0      115.50      121.91     39.48 o
  11   1   0     4491.19     4680.18    160.15 o
  12   1   0      456.21      576.90     67.68 o
  13   1   0      339.17      379.25     69.68 o
  14   1   0      827.08      747.55     88.59 o
  15   1   0     1975.54     2394.28    145.57 o
  16   1   0     4165.34     4081.26    208.91 o
  17   1   0     1681.31     2242.22    207.95 o
   1   2   0    17276.70    19609.20    265.36 o
   2   2   0     3772.09     4187.93     63.42 o
   3   2   0      216.29      187.89     24.22 o
   4   2   0     1838.18     1828.53     54.29 o
   5   2   0     2516.78     2530.82     64.95 o
   6   2   0       43.14        4.03     25.35 o
   7   2   0     9366.02     9337.20    218.80 o
   8   2   0    10883.64    11128.57    177.93 o
   9   2   0     2986.84     2871.04    135.21 o
  10   2   0       22.48        5.09     35.92 o
  11   2   0       46.72       71.82     48.31 o
  12   2   0      465.18      446.08     68.41 o
  13   2   0      650.48      555.28     85.65 o
  14   2   0       35.99      -32.84     62.43 o
  15   2   0     2837.10     3536.06    203.65 o
  16   2   0     3738.17     4356.07    237.47 o
  17   2   0      266.35      142.99    108.72 o
   0   3   0    14902.48    15925.20    629.16 o
   1   3   0     5737.40     6521.88    104.74 o
   2   3   0    10918.03    11729.62    181.52 o
   3   3   0      174.09      187.07     24.64 o
   4   3   0     4751.46     4411.29     77.10 o
   5   3   0      934.12      920.57     43.27 o
   6   3   0     6041.31     6190.05    137.44 o
   7   3   0    10633.34    10581.76    267.43 o
   8   3   0     1980.05     1970.32     75.48 o
   9   3   0      168.84      207.92     39.87 o
  10   3   0     1148.22     1140.86     74.03 o
  11   3   0      200.35      121.48     51.29 o
  12   3   0      347.53      424.53     72.34 o
  13   3   0      328.62      384.20     90.91 o
  14   3   0       74.08       29.77     71.83 o
  15   3   0     2013.32     2280.87    187.29 o
  16   3   0      999.59      945.25    168.97 o
   0   4   0     3762.50     4076.50    105.04 o
   1   4   0      651.99      547.18     30.94 o
   2   4   0     4913.42     6144.01    115.66 o
   3   4   0       69.69       56.06     27.62 o
   4   4   0     1203.12     1087.21     38.44 o
   5   4   0      284.42      354.41     41.14 o
   6   4   0     4017.26     3677.35    107.12 o
   7   4   0     1211.65     1097.46     55.54 o
   8   4   0      344.91      321.69     39.37 o
   9   4   0      906.38      827.52     59.81 o
  10   4   0     1888.37     1774.68    100.17 o
  11   4   0        3.13       38.63     45.50 o
  12   4   0      196.23      236.36     57.22 o
  13   4   0        9.51       13.48     66.17 o
  14   4   0      183.23      150.26     80.37 o
  15   4   0      507.95      615.83    103.90 o
  16   4   0       72.80      110.03     95.32 o
   0   5   0       70.38       80.34     28.54 o
   1   5   0       70.93       59.54     21.11 o
   2   5   0     2428.25     2509.99     65.26 o
   3   5   0        0.76      -23.86     23.86 o
   4   5   0     2588.97     2927.19    104.78 o
   5   5   0     1198.94     1099.57    100.97 o
   6   5   0      819.23     1073.99     79.09 o
   7   5   0     1813.96     1669.36    107.37 o
   8   5   0      876.68      954.13     94.17 o
   9   5   0       42.78       21.37     31.28 o
  10   5   0      858.36      787.05     63.69 o
  11   5   0      350.92      470.53     59.69 o
  12   5   0       27.11       32.17     52.96 o
  13   5   0     1133.04     1286.18     97.69 o
  14   5   0       82.06       90.32     60.50 o
  15   5   0      184.78      219.23     82.30 o
   0   6   0     6781.39     7346.53    192.54 o
   1   6   0     1589.68     1754.46     76.84 o
   2   6   0       90.25      104.42     26.61 o
   3   6   0     2797.63     3015.89     93.26 o
   4   6   0     4530.03     4627.85    181.49 o
   5   6   0     3504.04     3579.73    155.00 o
   6   6   0     1355.88     1579.89    205.40 o
   7   6   0     5130.71     5472.49    299.28 o
   8   6   0     2363.85     2088.04    169.39 o
   9   6   0      446.82      461.78     57.09 o
  10   6   0     1442.68     1437.75     96.33 o
  11   6   0      160.29       64.76     68.11 o
  12   6   0      184.43       45.65     74.01 o
  13   6   0     1454.40     1363.41    140.45 o
  14   6   0      364.79      272.56     99.98 o
  15   6   0      739.67      615.37    140.96 o
   0   7   0     5028.75     5136.35    164.86 o
   1   7   0     4434.67     4237.62    144.88 o
   2   7   0        0.04       -2.96     40.83 o
   3   7   0     3708.49     3927.11    150.84 o
   4   7   0     5746.91     6272.09    197.01 o
   5   7   0     1331.07     1510.80    116.72 o
   6   7   0      852.29      906.83    115.25 o
   7   7   0     6199.98     6580.80    263.72 o
   8   7   0     3342.36     3201.19    213.01 o
   9   7   0      554.18      362.91    108.77 o
  10   7   0      209.47       23.16     92.41 o
  11   7   0     2131.68     2083.49    205.67 o
  12   7   0     2267.12     2165.42    215.57 o
  13   7   0      722.98      813.84    114.04 o
  14   7   0        7.46        2.47     55.77 o
   0   8   0     7480.57     7414.09    365.19 o
   1   8   0     4793.38     5007.37    242.62 o
   2   8   0      122.61      129.41     74.25 o
   3   8   0     2012.95     2343.19    197.29 o
   4   8   0     4707.05     4930.75    215.06 o
   5   8   0     2783.65     2985.70    162.36 o
   6   8   0       23.85      -67.44     67.78 o
   7   8   0     2510.04     2371.25    184.97 o
   8   8   0     4887.77     4931.06    258.22 o
   9   8   0     2241.48     2215.56    199.49 o
  10   8   0        2.06      -62.21     91.31 o
  11   8   0     2748.31     2472.28    232.51 o
  12   8   0     2419.67     2703.13    328.14 o
  13   8   0       27.80      148.86    127.98 o
   0   9   0     3169.90     3817.43    231.01 o
   1   9   0     4699.23     4359.79    273.49 o
   2   9   0        8.91      -47.63     51.55 o
   3   9   0     1378.25     1613.80    120.01 o
   4   9   0     3067.10     3311.29    168.17 o
   5   9   0      140.43       68.13     65.55 o
   6   9   0      509.20      293.17    117.79 o
   7   9   0     1002.47     1071.16    139.87 o
   8   9   0     4114.69     3863.39    254.37 o
   9   9   0     3520.90     3616.98    257.33 o
  10   9   0        6.97       14.24     97.79 o
  11   9   0     2477.14     2467.39    327.53 o
   0  10   0     2648.66     2541.57    225.89 o
   1  10   0     3456.46     3649.31    145.60 o
   2  10   0       56.22       93.86     66.87 o
   3  10   0      316.16      381.36    155.87 o
   4  10   0     3187.22     3418.63    224.09 o
   5  10   0      117.68      105.38     76.95 o
   6  10   0      651.66      642.29    124.07 o
   7  10   0     1391.43     1375.09    219.39 o
   8  10   0     1601.96     1382.95    172.90 o
   9  10   0      690.48      795.04    153.75 o
   0  11   0      645.94      608.67    134.00 o
   1  11   0      277.77      248.13     78.53 o
   2  11   0      694.44      544.98     94.92 o
   3  11   0        1.19      -30.34     69.22 o
   4  11   0     1463.44     1516.81    140.22 o
   5  11   0       95.08       50.42     80.06 o
   6  11   0      347.18      345.77    145.74 o
   7  11   0     1095.38     1195.69    160.40 o
   0  12   0       19.60      -57.98     77.36 o
   1  12   0      180.54      167.76     86.09 o
   2  12   0      630.29      722.10    115.53 o
 -17   1   1       80.31      217.14    102.28 o
 -16   1   1      201.32      160.45     82.93 o
 -15   1   1      486.66      534.84     85.66 o
 -14   1   1      148.70      162.03     64.52 o
 -13   1   1      320.02      321.34     62.98 o
 -12   1   1        5.64      -43.06     43.06 o
 -11   1   1      416.50      469.44     83.52 o
 -10   1   1     5793.26     5731.42    131.13 o
  -9   1   1       76.83      105.09     35.20 o
  -8   1   1     2264.92     2199.21    122.07 o
  -7   1   1     3076.77     2689.72     82.13 o
  -6   1   1     4821.80     5090.72     98.07 o
  -5   1   1       27.43       60.49     25.83 o
  -4   1   1     4773.83     5221.60     92.04 o
  -3   1   1      368.72      582.32     32.82 o
  -2   1   1     1351.74     1686.53     33.32 o
  -1   1   1    28481.63    30029.94    339.15 o
   0   1   1     1691.14     1458.91     40.79 o
   1   1   1     4375.20     5159.49     62.24 o
   2   1   1    15734.77    14916.49    155.50 o
   3   1   1     1710.43     1516.42     50.42 o
   4   1   1       40.22       12.49     21.64 o
   5   1   1      725.95      740.31     41.39 o
   6   1   1       85.85       25.54     26.85 o
   7   1   1     2732.89     2892.98     88.94 o
   8   1   1       40.60       42.23     31.29 o
   9   1   1     1236.13     1232.59     67.88 o
  10   1   1      499.76      518.47     56.85 o
  11   1   1      109.58       93.69     49.22 o
  12   1   1        1.51      -47.89     47.89 o
  13   1   1      786.76      652.37     81.96 o
  14   1   1      643.82      677.96     85.19 o
  15   1   1      104.79      -27.96     65.39 o
  16   1   1        2.00       -5.06     87.63 o
  17   1   1       33.28      189.19    121.16 o
 -17   2   1      425.05      383.30    114.94 o
 -16   2   1      595.47      856.49    122.50 o
 -15   2   1      651.64      761.46    113.93 o
 -14   2   1      368.11      446.83     83.31 o
 -13   2   1     2566.78     2501.04    138.44 o
 -12   2   1     3033.14     3178.78    139.63 o
 -11   2   1      848.36     1135.93     78.61 o
 -10   2   1     8809.52     8581.59    164.17 o
  -9   2   1     4811.82     4411.56    108.87 o
  -8   2   1     5867.95     5619.56    116.87 o
  -7   2   1     8051.39     8227.37    137.59 o
  -6   2   1     1805.56     1635.73     62.40 o
  -5   2   1       29.31       45.03     24.32 o
  -4   2   1     1177.07     1425.74     48.46 o
  -3   2   1      812.54      915.75     32.24 o
  -2   2   1    37811.54    38540.15    388.10 o
  -1   2   1    20244.33    25644.73    376.14 o
   0   2   1      123.10      261.32     23.94 o
   1   2   1    53017.93    55490.88    717.82 o
   2   2   1     1409.98     1277.20     42.48 o
   3   2   1      552.94      427.88     26.99 o
   4   2   1     5158.83     5131.17     91.85 o
   5   2   1     6017.91     6631.49    109.93 o
   6   2   1     8712.93     8603.48    137.80 o
   7   2   1     9358.90     8688.34    172.06 o
   8   2   1     1105.82     1207.33     63.43 o
   9   2   1     2878.23     2873.15    100.41 o
  10   2   1     3532.17     3421.58    128.09 o
  11   2   1      740.18      815.00     78.33 o
  12   2   1     1544.23     1271.86     96.55 o
  13   2   1     3173.42     3319.43    164.07 o
  14   2   1     1983.25     2263.02    166.59 o
  15   2   1      352.65      324.36    100.98 o
  16   2   1       46.22      -14.89     83.21 o
 -17   3   1     1396.41     1246.26    159.58 o
 -16   3   1      119.71      -22.44     89.10 o
 -15   3   1     2797.20     3098.24    208.72 o
 -14   3   1     3818.46     3838.90    176.79 o
 -13   3   1     1162.95     1506.83    124.24 o
 -12   3   1       23.01       52.72     65.02 o
 -11   3   1     2633.37     2643.48    117.07 o
 -10   3   1    11543.04    11091.19    201.40 o
  -9   3   1     5906.44     5817.54    124.90 o
  -8   3   1      194.41      296.07     36.56 o
  -7   3   1    15205.08    14507.39    202.81 o
  -6   3   1     6453.60     6625.25    118.28 o
  -5   3   1     4000.91     3996.57     99.53 o
  -4   3   1      566.00      566.89     40.89 o
  -3   3   1     8849.31     8932.25    126.54 o
  -2   3   1    26281.94    29253.52    400.23 o
  -1   3   1    18248.39    19645.57    357.22 o
   0   3   1    10641.03    11214.65    215.46 o
   1   3   1    11643.50    14125.95    266.97 o
   2   3   1     8841.06     8853.65    123.46 o
   3   3   1        0.89       18.87     22.97 o
   4   3   1       20.86       18.00     18.28 o
   5   3   1     9099.89     9173.03    140.57 o
   6   3   1    19487.53    19278.92    260.46 o
   7   3   1     3476.67     3608.92    101.94 o
   8   3   1      241.18      226.62     38.20 o
   9   3   1     6310.94     6247.24    141.87 o
  10   3   1      218.08      243.15     50.63 o
  11   3   1     1284.02     1323.24     90.89 o
  12   3   1      114.30      200.48     72.86 o
  13   3   1     2156.91     2062.27    145.77 o
  14   3   1     8616.77     8854.51    279.91 o
  15   3   1     1688.62     1500.51    159.25 o
  16   3   1      563.51      536.31    133.28 o
 -16   4   1       98.39      142.40    107.23 o
 -15   4   1     2869.81     3150.12    184.38 o
 -14   4   1     4698.27     4563.53    229.00 o
 -13   4   1     1414.20     1283.06    147.24 o
 -12   4   1      500.16      604.17     67.18 o
 -11   4   1     2472.76     2478.08    112.82 o
 -10   4   1     3380.16     3290.06    109.02 o
  -9   4   1     5461.71     5618.16    126.99 o
  -8   4   1      777.92      677.63     46.53 o
  -7   4   1     4451.96     4503.91     97.11 o
  -6   4   1    12373.20    12076.03    171.76 o
  -5   4   1     3825.91     3793.77     74.70 o
  -4   4   1     1145.25     1264.69     81.45 o
  -3   4   1    20761.46    22974.02    336.62 o
  -2   4   1    25012.34    26265.23    340.70 o
  -1   4   1      143.43      115.95     50.04 o
   0   4   1      565.01      745.01     51.66 o
   1   4   1     3301.83     3102.17    101.03 o
   2   4   1     4715.32     4906.46    100.87 o
   3   4   1     1071.18      965.24     50.01 o
   4   4   1      379.17      367.01     44.41 o
   5   4   1     7727.94     7470.43    166.54 o
   6   4   1    16077.64    15190.53    207.84 o
   7   4   1     3882.64     3927.81     89.28 o
   8   4   1     1250.00     1279.24     64.93 o
   9   4   1     2774.27     2742.29    101.46 o
  10   4   1      763.35      919.01     76.73 o
  11   4   1       10.94       78.52     51.38 o
  12   4   1      325.66      230.32     63.54 o
  13   4   1     3711.06     3798.74    204.27 o
  14   4   1     8128.98     8006.63    259.24 o
  15   4   1     2536.24     2442.40    169.65 o
  16   4   1      556.10      431.19    115.92 o
 -16   5   1        0.94        7.05     85.33 o
 -15   5   1     2635.61     2673.82    166.96 o
 -14   5   1     6820.72     7075.84    203.85 o
 -13   5   1     1135.09     1168.41     92.85 o
 -12   5   1        0.09      -13.45     45.07 o
 -11   5   1     1561.38     1506.48     90.57 o
 -10   5   1     4834.36     4776.07    135.21 o
  -9   5   1     2252.60     2243.35     86.95 o
  -8   5   1     2063.24     2038.88    101.26 o
  -7   5   1     9394.42     9107.30    207.74 o
  -6   5   1    19678.03    20236.03    398.80 o
  -5   5   1     4027.90     4038.17    144.68 o
  -4   5   1     1991.47     2073.02    124.73 o
  -3   5   1    19265.09    20247.18    309.91 o
  -2   5   1     8659.36     9411.90    163.10 o
  -1   5   1     2095.16     2309.04     58.94 o
   0   5   1     1846.32     2168.46    129.21 o
   1   5   1     1609.87     1522.48     82.92 o
   2   5   1     2979.19     3125.92     82.05 o
   3   5   1     1798.78     1865.85     80.23 o
   4   5   1     1402.13     1517.03     83.06 o
   5   5   1    13048.88    12813.87    235.72 o
   6   5   1    22246.00    22515.24    387.59 o
   7   5   1     3783.75     3699.43    130.65 o
   8   5   1     1428.73     1359.18     95.00 o
   9   5   1      961.28      741.53     93.45 o
  10   5   1     2017.23     2040.70     90.58 o
  11   5   1       25.20       13.55     43.20 o
  12   5   1      617.63      658.81     70.02 o
  13   5   1     2748.38     2656.14    170.36 o
  14   5   1     5516.46     5831.60    194.30 o
  15   5   1     1199.81     1091.19    145.78 o
 -15   6   1      420.78      252.59    103.80 o
 -14   6   1     2240.30     2726.92    193.55 o
 -13   6   1     1490.23     1405.59    114.47 o
 -12   6   1       41.01       93.47     55.62 o
 -11   6   1     1430.81     1350.14     97.32 o
 -10   6   1     3556.83     3504.72    162.87 o
  -9   6   1       26.98       -7.59     29.58 o
  -8   6   1      604.61      686.27    114.18 o
  -7   6   1     2877.54     2986.76    289.11 o
  -6   6   1     3641.69     3591.38    159.38 o
  -5   6   1     1356.29     1399.62    117.92 o
  -4   6   1      969.81     1002.41     64.58 o
  -3   6   1    10057.35    10840.80    197.30 o
  -2   6   1     2753.57     2743.65    116.81 o
  -1   6   1     2487.91     2641.92     91.69 o
   0   6   1       27.38       53.09     26.50 o
   1   6   1      803.51      832.37     55.37 o
   2   6   1     6398.73     6911.30    139.50 o
   3   6   1     1273.96     1530.82     88.39 o
   4   6   1     2523.47     2509.40    133.56 o
   5   6   1     4627.88     4715.99    195.85 o
   6   6   1     2234.98     2369.91    179.19 o
   7   6   1      999.66      865.84    116.23 o
   8   6   1       58.02       52.70     61.60 o
   9   6   1        7.94       31.26     65.20 o
  10   6   1     3968.16     3592.42    212.06 o
  11   6   1       74.30       18.24     71.97 o
  12   6   1     2284.82     2276.00    171.84 o
  13   6   1     3927.77     3946.87    230.96 o
  14   6   1     2106.50     2044.30    177.08 o
 -14   7   1      336.10      399.72     99.76 o
 -13   7   1      904.65     1488.27    237.54 o
 -12   7   1      325.79      284.64    117.23 o
 -11   7   1      296.09      311.62    114.43 o
 -10   7   1      415.58      429.66    122.67 o
  -9   7   1      955.72      947.41    132.80 o
  -8   7   1      116.20      131.57     82.15 o
  -7   7   1      631.22      683.62    107.82 o
  -6   7   1      756.49      864.19     96.13 o
  -5   7   1      312.63      308.70     68.53 o
  -4   7   1       96.31      219.30     59.28 o
  -3   7   1      442.11      526.43     69.11 o
  -2   7   1     1173.03     1398.35     69.05 o
  -1   7   1     1510.48     1564.03    104.83 o
   0   7   1     1138.91     1275.07     59.25 o
   1   7   1      685.30      709.47     54.75 o
   2   7   1     1485.64     1529.99    102.08 o
   3   7   1       98.50       56.52     49.63 o
   4   7   1     2677.86     2932.75    205.27 o
   5   7   1     1029.78      906.97    109.57 o
   6   7   1      789.55      893.53    113.39 o
   7   7   1     3221.30     3417.66    332.88 o
   8   7   1     1845.34     1676.06    173.78 o
   9   7   1      149.36      108.88     94.51 o
  10   7   1     2909.12     3133.88    236.21 o
  11   7   1       65.99       54.07     52.41 o
  12   7   1     1941.99     1801.13    107.04 o
  13   7   1     4382.78     4408.05    172.94 o
 -13   8   1      345.12       86.63    123.66 o
 -12   8   1       97.11      -28.21    100.35 o
 -11   8   1       60.41      101.43    100.57 o
 -10   8   1        0.48      -39.78     88.06 o
  -9   8   1       21.74        3.16     84.93 o
  -8   8   1      106.36        0.89    105.05 o
  -7   8   1        0.03       -9.53     71.59 o
  -6   8   1      242.37      249.30     77.55 o
  -5   8   1      195.36      224.56     68.61 o
  -4   8   1      252.71      241.71     65.36 o
  -3   8   1      656.59      583.64     95.33 o
  -2   8   1       88.04       82.54     45.49 o
  -1   8   1      853.41      905.22    157.40 o
   0   8   1      292.14      329.51     60.76 o
   1   8   1      223.81      209.83     55.12 o
   2   8   1      221.44      258.45     58.96 o
   3   8   1       59.25      -50.52     50.52 o
   4   8   1      649.60      683.64     97.44 o
   5   8   1      433.70      432.22     81.12 o
   6   8   1        0.74       73.31     74.27 o
   7   8   1      343.13      396.31    100.75 o
   8   8   1     2614.31     2448.91    201.36 o
   9   8   1      137.06       60.22    101.01 o
  10   8   1      581.89      408.87    124.38 o
  11   8   1       86.46       91.86    105.87 o
  12   8   1     1238.39     1483.51    194.75 o
 -12   9   1       51.47      163.81    200.33 o
 -11   9   1       69.06      -46.10    129.56 o
 -10   9   1      556.72      300.02    162.67 o
  -9   9   1      576.65      519.03    129.27 o
  -8   9   1       89.94       35.82     93.59 o
  -7   9   1      579.52      553.94    116.47 o
  -6   9   1      688.00      706.58    104.80 o
  -5   9   1      436.15      428.45     85.21 o
  -4   9   1        0.82       79.35     61.56 o
  -3   9   1       22.01       36.44     54.29 o
  -2   9   1     1484.39     1626.48    117.80 o
  -1   9   1       10.05       -1.40     52.80 o
   0   9   1      147.97      128.83     59.31 o
   1   9   1      275.93      255.02     67.49 o
   2   9   1     2154.73     2039.03    130.55 o
   3   9   1       12.50      -41.41     82.89 o
   4   9   1      348.29      377.24     82.12 o
   5   9   1      275.44      250.14     83.28 o
   6   9   1      665.19      747.27    141.70 o
   7   9   1       11.57       50.34     85.06 o
   8   9   1      182.17      210.05    104.00 o
   9   9   1     1577.21     1429.92    174.46 o
  10   9   1      156.54      129.02    113.78 o
  11   9   1      214.47      208.78    123.39 o
 -10  10   1     1435.91     1113.94    173.03 o
  -9  10   1      549.29      429.09    126.33 o
  -8  10   1      309.86      308.76    145.57 o
  -7  10   1      633.85      656.85    124.40 o
  -6  10   1      700.71      643.75    106.14 o
  -5  10   1       21.16       30.32     71.79 o
  -4  10   1        6.02      -31.82     64.10 o
  -3  10   1       14.83        8.37     63.88 o
  -2  10   1     1870.23     1941.33    139.27 o
  -1  10   1      810.66      883.23    101.38 o
   0  10   1      313.19      304.41     71.62 o
   1  10   1     3676.08     3407.64    138.35 o
   2  10   1     2174.68     2403.79    150.71 o
   3  10   1       33.38       55.75     65.79 o
   4  10   1       66.39      100.66     73.32 o
   5  10   1       74.06       26.64     85.71 o
   6  10   1       42.07       47.91     86.59 o
   7  10   1        1.09       16.70     93.21 o
   8  10   1        8.55      -68.52    112.06 o
   9  10   1     1675.02     1344.62    221.90 o
  -7  11   1     1568.22     1499.42    174.93 o
  -6  11   1     2155.14     2250.73    244.57 o
  -5  11   1      653.60      648.94    109.85 o
  -4  11   1       46.13      123.82     76.63 o
  -3  11   1     1073.50      978.20    117.44 o
  -2  11   1     1458.08     1304.82    136.01 o
  -1  11   1      644.70      603.73     95.39 o
   0  11   1       33.65      -45.91     63.96 o
   1  11   1     2951.42     3133.70    182.86 o
   2  11   1     2151.33     2344.67    180.57 o
   3  11   1      421.65      464.32     91.89 o
   4  11   1      907.02      899.27    120.40 o
   5  11   1      914.68      882.28    170.33 o
   6  11   1      740.07      504.63    120.49 o
   7  11   1      183.64      227.46    193.03 o
  -3  12   1     3334.08     3191.72    333.88 o
  -2  12   1     1277.45     1275.86    151.30 o
  -1  12   1      173.97      230.93    112.72 o
   0  12   1        4.25       51.86     95.03 o
   1  12   1     1063.25     1056.41    162.81 o
   2  12   1     3196.91     3010.50    288.03 o
 -18   0   2     1171.54     1540.49    264.99 o
 -17   0   2     8797.70     8514.48    469.61 o
 -16   0   2     4650.23     4879.85    363.22 o
 -15   0   2      815.27      959.28    133.22 o
 -14   0   2      214.22      177.05     86.91 o
 -13   0   2     1429.36     1622.59    143.17 o
 -12   0   2     4620.49     5135.62    209.60 o
 -11   0   2     1535.55     1552.43    125.72 o
 -10   0   2    20424.88    20571.83    437.87 o
  -9   0   2    38068.37    37273.38    680.64 o
  -8   0   2    23582.07    21703.25    498.45 o
  -7   0   2    10376.06    11267.12    294.92 o
  -6   0   2     1928.58     2278.62    124.99 o
  -5   0   2     1537.20     2173.60    106.96 o
  -4   0   2     8676.32    10856.07    249.27 o
  -3   0   2     9276.91     9937.61    219.38 o
  -2   0   2      221.18      191.25     38.34 o
  -1   0   2    38205.29    36241.16    427.28 o
   0   0   2    82905.42    83986.62   1152.57 o
   1   0   2     5049.97     4299.77     83.97 o
   2   0   2      291.98       84.24     28.93 o
   3   0   2     2700.90     3020.94     86.99 o
   4   0   2    41232.42    38335.86    575.50 o
   5   0   2      204.45      290.88     65.21 o
   6   0   2      193.00      369.16     58.08 o
   7   0   2    14786.25    15000.84    327.24 o
   8   0   2     6994.29     6549.25    207.25 o
   9   0   2        9.68       41.94     51.17 o
  10   0   2      731.62      677.12     92.40 o
  11   0   2     8339.38     8318.72    267.09 o
  12   0   2     3208.17     3083.31    190.04 o
  13   0   2     1422.20     1455.89    144.27 o
  14   0   2     2531.41     3385.16    253.81 o
  15   0   2     3617.94     3901.99    281.95 o
  16   0   2      103.66      237.17    133.81 o
 -18   1   2     2009.86     1691.33    389.18 o
 -17   1   2     5401.46     5341.53    244.37 o
 -16   1   2     5119.80     5903.03    291.55 o
 -15   1   2      502.93      516.22     80.35 o
 -14   1   2       57.44       31.48     58.48 o
 -13   1   2      816.86      783.56     76.98 o
 -12   1   2     4799.83     4877.66    144.35 o
 -11   1   2      563.34      491.02     57.31 o
 -10   1   2     5143.54     5137.05    123.39 o
  -9   1   2    23738.27    22290.05    317.99 o
  -8   1   2     6116.10     5875.08    118.36 o
  -7   1   2      117.83      230.61     36.05 o
  -6   1   2        3.46       36.78     28.33 o
  -5   1   2       61.47        4.24     26.03 o
  -4   1   2      591.42      387.37     30.20 o
  -3   1   2        3.91       61.55     17.95 o
  -2   1   2    12873.57    13030.01    133.70 o
  -1   1   2     1667.82     1949.45     40.71 o
   0   1   2    16840.65    16100.12    198.68 o
   1   1   2        0.97       16.30     13.45 o
   2   1   2     1797.84     1788.07     42.43 o
   3   1   2    11320.90     9871.53    126.14 o
   4   1   2     9569.98     9921.42    141.01 o
   5   1   2      828.20      660.91     41.01 o
   6   1   2     5334.53     4989.45    103.14 o
   7   1   2    21339.76    20467.87    272.92 o
   8   1   2     6182.66     5971.16    151.78 o
   9   1   2      978.52      958.69     66.19 o
  10   1   2     1674.76     1560.23     89.27 o
  11   1   2     3629.31     3658.47    137.03 o
  12   1   2     5258.97     5691.16    210.27 o
  13   1   2      235.38      340.59     72.95 o
  14   1   2     1490.26     1381.37    116.82 o
  15   1   2     2647.69     2838.09    189.69 o
  16   1   2      424.05      156.27    113.08 o
 -17   2   2     1382.50     1533.52    222.66 o
 -16   2   2     4652.61     4914.01    241.49 o
 -15   2   2     1589.66     1381.82    156.55 o
 -14   2   2      152.89      161.09     67.69 o
 -13   2   2      412.71      456.04     76.72 o
 -12   2   2      808.51      812.08     76.90 o
 -11   2   2       14.80      -14.68     39.71 o
 -10   2   2     2364.20     2274.68     92.30 o
  -9   2   2     5797.49     5890.83    124.47 o
  -8   2   2    13013.13    12442.51    199.33 o
  -7   2   2     1424.07     1457.05     63.81 o
  -6   2   2     1263.32     1237.69     61.41 o
  -5   2   2     8158.95     8022.05    119.64 o
  -4   2   2     8111.76     7994.88    112.15 o
  -3   2   2     1866.42     1976.74     46.40 o
  -2   2   2     5427.14     5690.57    134.97 o
  -1   2   2    47471.88    53076.48    687.88 o
   0   2   2    12455.96    13363.37    178.19 o
   1   2   2    10909.86    12387.88    165.09 o
   2   2   2     1344.28     1383.25     41.25 o
   3   2   2     2372.23     2087.22     67.88 o
   4   2   2     5662.42     4898.65     92.59 o
   5   2   2     3258.01     3490.81    130.36 o
   6   2   2     2920.32     2764.70     85.76 o
   7   2   2    12146.44    11490.48    178.84 o
   8   2   2     3035.77     3025.11     96.53 o
   9   2   2      417.34      402.61     48.37 o
  10   2   2     1242.73     1255.35     80.94 o
  11   2   2      899.96     1052.68    112.51 o
  12   2   2     1080.83     1053.41     90.77 o
  13   2   2      510.78      502.38     86.71 o
  14   2   2      419.37      452.30    106.16 o
  15   2   2     2052.68     2064.66    163.84 o
  16   2   2      723.71      875.47    136.91 o
 -17   3   2      371.30      350.10    112.50 o
 -16   3   2     2334.65     2304.07    186.95 o
 -15   3   2     1895.18     1798.95    161.77 o
 -14   3   2        2.24       47.49     58.08 o
 -13   3   2     1322.21     1538.46    103.83 o
 -12   3   2       18.52      -26.60     47.43 o
 -11   3   2      476.67      542.33     59.61 o
 -10   3   2     2937.94     2870.57    105.95 o
  -9   3   2        1.57       -8.12     28.47 o
  -8   3   2     3656.98     3662.58     92.32 o
  -7   3   2    10568.81    10589.45    160.24 o
  -6   3   2      268.95      282.12     32.98 o
  -5   3   2      614.65      464.50     33.33 o
  -4   3   2     3552.66     3811.34     59.93 o
  -3   3   2     2153.34     2462.70     57.55 o
  -2   3   2     5210.54     5512.31     90.00 o
  -1   3   2     9871.29    11124.19    189.58 o
   0   3   2     1150.72     1622.99    171.08 o
   1   3   2     1052.49     1003.32     46.76 o
   2   3   2      317.57      399.80     30.62 o
   3   3   2     2921.76     3312.89    103.91 o
   4   3   2     4309.03     4218.99     76.49 o
   5   3   2      131.89      124.31     41.27 o
   6   3   2     1688.63     1854.14     79.71 o
   7   3   2     4831.79     4783.55    110.11 o
   8   3   2       46.75       56.07     31.97 o
   9   3   2       19.68        9.83     37.82 o
  10   3   2      802.19     1030.11     73.80 o
  11   3   2      812.70      901.09     88.16 o
  12   3   2       47.39      -70.50     70.50 o
  13   3   2      235.69       97.32     76.09 o
  14   3   2       31.61      -11.23     72.46 o
  15   3   2      534.11      625.95    123.29 o
  16   3   2      372.68      410.48    119.83 o
 -17   4   2       17.11      -87.83     87.83 o
 -16   4   2      466.73      540.79    115.51 o
 -15   4   2      535.50      548.65    104.57 o
 -14   4   2      125.71      183.01     75.65 o
 -13   4   2      580.70      385.75     87.26 o
 -12   4   2     1824.64     2074.04    121.78 o
 -11   4   2      739.55      762.18     64.84 o
 -10   4   2      464.89      460.71     51.38 o
  -9   4   2     1340.28     1345.52     69.11 o
  -8   4   2       66.04       63.33     30.30 o
  -7   4   2     2324.25     2196.15     69.70 o
  -6   4   2      846.71      952.31     38.91 o
  -5   4   2       91.59      110.37     20.00 o
  -4   4   2      121.79      183.64     31.58 o
  -3   4   2     8882.92     9982.20    170.85 o
  -2   4   2     1269.55     1636.48    129.67 o
  -1   4   2     6633.25     7299.99    171.42 o
   0   4   2      127.21      397.60     58.52 o
   1   4   2      336.61      458.97     51.99 o
   2   4   2     6853.50     7237.90    130.10 o
   3   4   2      839.89      759.76     43.49 o
   4   4   2     2588.99     2922.27     95.88 o
   5   4   2        1.45        3.01     36.86 o
   6   4   2       55.77       65.43     35.43 o
   7   4   2      378.86      375.68     41.66 o
   8   4   2       35.66       23.47     32.99 o
   9   4   2     1428.81     1532.32     89.29 o
  10   4   2      238.46      205.77     54.25 o
  11   4   2        0.26      -24.02     69.21 o
  12   4   2        2.99      -52.30     52.30 o
  13   4   2      282.78      150.49     85.32 o
  14   4   2      111.07       47.03     82.38 o
  15   4   2       13.99      -67.34     75.67 o
 -16   5   2      245.47      203.14     91.63 o
 -15   5   2       15.98       42.97     71.29 o
 -14   5   2       58.08      118.66     71.56 o
 -13   5   2      120.39       32.97     54.24 o
 -12   5   2     2034.89     2196.31    113.88 o
 -11   5   2       39.43        0.64     41.42 o
 -10   5   2      883.58     1009.68    108.36 o
  -9   5   2     1295.81     1273.07     74.61 o
  -8   5   2      616.79      720.39     43.68 o
  -7   5   2      960.03     1138.29     71.54 o
  -6   5   2      545.96      500.38     87.33 o
  -5   5   2      450.36      484.67     64.98 o
  -4   5   2     4935.55     5090.37    157.37 o
  -3   5   2     1860.39     2119.02    114.26 o
  -2   5   2     2733.84     3075.19    130.19 o
  -1   5   2     1568.00     1633.39     98.04 o
   0   5   2      129.04      194.77     45.22 o
   1   5   2     2064.39     1792.50     97.16 o
   2   5   2        3.76       24.91     46.03 o
   3   5   2        6.56       -0.91     30.70 o
   4   5   2     5551.05     6119.85    152.89 o
   5   5   2      751.51      780.98     59.50 o
   6   5   2     2459.96     2336.55    188.89 o
   7   5   2     4930.35     4859.91    155.38 o
   8   5   2       68.94      148.48     54.84 o
   9   5   2     1260.58     1129.67    131.17 o
  10   5   2        6.93       18.50     45.73 o
  11   5   2        1.90       20.82     41.66 o
  12   5   2      172.04      160.00     59.49 o
  13   5   2      866.76      693.53     98.25 o
  14   5   2      161.71      203.26     63.96 o
  15   5   2     1312.69     1363.50    109.32 o
 -15   6   2      180.75      206.10     54.51 o
 -14   6   2     1017.59     1006.15     71.85 o
 -13   6   2      985.84     1179.87    102.92 o
 -12   6   2     1654.85     1581.92    106.12 o
 -11   6   2      259.75      210.80     51.81 o
 -10   6   2      415.33      480.45     48.98 o
  -9   6   2     2551.21     2506.68    187.23 o
  -8   6   2     1386.90     1528.27    144.63 o
  -7   6   2      158.50       82.93     73.16 o
  -6   6   2       39.33      -32.74     50.67 o
  -5   6   2     4497.84     4749.82    164.26 o
  -4   6   2     6676.26     7068.07    155.06 o
  -3   6   2     2807.96     2943.99    103.74 o
  -2   6   2     3614.04     4030.00     95.71 o
  -1   6   2     6189.58     6478.34    178.50 o
   0   6   2      342.79      382.67     64.91 o
   1   6   2      496.46      428.93     61.22 o
   2   6   2      111.46      113.70     32.24 o
   3   6   2        8.73      -16.35     33.09 o
   4   6   2     6393.88     6823.86    340.20 o
   5   6   2     5178.31     5578.69    291.10 o
   6   6   2      419.28      387.05     89.80 o
   7   6   2     7494.00     7027.78    203.39 o
   8   6   2     1566.24     1568.00    142.92 o
   9   6   2     1406.49     1541.93    124.81 o
  10   6   2      210.11      235.96    104.22 o
  11   6   2      452.93      537.84     98.74 o
  12   6   2      191.25      110.36     81.01 o
  13   6   2     1110.17     1418.60    152.12 o
  14   6   2      331.91      147.46    101.32 o
 -14   7   2      135.08       61.84    115.21 o
 -13   7   2     1740.47     2041.86    218.93 o
 -12   7   2     2536.06     2585.83    226.97 o
 -11   7   2      581.25      665.72    138.47 o
 -10   7   2      688.75      713.29    129.64 o
  -9   7   2     2470.72     2651.62    199.94 o
  -8   7   2     2728.59     2522.28    184.48 o
  -7   7   2     2423.10     2402.26    169.75 o
  -6   7   2       70.57      140.33     62.59 o
  -5   7   2     2788.59     3062.51    210.39 o
  -4   7   2     4156.98     4629.77    168.24 o
  -3   7   2     1141.70     1411.64     80.78 o
  -2   7   2     3682.18     3785.29    111.20 o
  -1   7   2     4504.56     4953.47    148.68 o
   0   7   2     4073.54     4549.48    360.36 o
   1   7   2      262.60      253.64     46.02 o
   2   7   2      410.49      439.79    106.48 o
   3   7   2     8420.97     8509.65    280.42 o
   4   7   2     4876.89     5001.76    181.23 o
   5   7   2      958.56      893.05    106.20 o
   6   7   2     3110.57     2989.96    277.25 o
   7   7   2     6459.74     6631.76    272.50 o
   8   7   2     2148.78     2320.41    193.74 o
   9   7   2       59.26      117.04     89.19 o
  10   7   2     1088.63     1037.74     73.51 o
  11   7   2     4029.49     3930.50    149.33 o
  12   7   2     2395.35     2459.21    134.24 o
  13   7   2      336.94      391.92     79.26 o
 -13   8   2      963.40     1035.81    220.04 o
 -12   8   2     1708.84     1680.26    196.47 o
 -11   8   2      478.81      341.39    122.53 o
 -10   8   2      224.20       62.91     93.52 o
  -9   8   2     4164.71     4098.94    255.85 o
  -8   8   2     5528.35     5860.13    273.42 o
  -7   8   2     1129.42     1281.76    181.61 o
  -6   8   2     3321.04     3548.85    176.33 o
  -5   8   2     4903.44     4552.01    189.31 o
  -4   8   2     2810.24     2998.87    185.84 o
  -3   8   2      706.98      840.51     85.32 o
  -2   8   2      351.39      351.89     55.81 o
  -1   8   2     6410.66     6247.95    184.49 o
   0   8   2     7706.93     8219.63    220.03 o
   1   8   2      783.63      890.68     90.25 o
   2   8   2     1418.81     1354.54     99.76 o
   3   8   2     4414.33     4550.28    299.67 o
   4   8   2     1269.82     1358.56    129.54 o
   5   8   2      157.09       70.93     73.97 o
   6   8   2      341.01      362.56     95.83 o
   7   8   2     1519.12     1400.80    152.22 o
   8   8   2     3124.23     3417.92    240.29 o
   9   8   2     1142.83     1025.71    156.43 o
  10   8   2      839.17      975.78    155.19 o
  11   8   2     4131.82     3822.72    332.68 o
  12   8   2     1589.95     1599.85    202.49 o
 -12   9   2     1690.29     1365.48    203.80 o
 -11   9   2      376.59      300.99    120.07 o
 -10   9   2      417.02      411.06    127.40 o
  -9   9   2     4104.87     4182.43    272.76 o
  -8   9   2     4781.44     4729.42    255.84 o
  -7   9   2      990.93     1017.08    226.57 o
  -6   9   2      301.60      238.64     75.84 o
  -5   9   2     1455.46     1477.76    125.22 o
  -4   9   2     1989.20     2081.20    140.34 o
  -3   9   2      157.22      168.69     89.76 o
  -2   9   2       69.84       18.42     46.11 o
  -1   9   2     4553.29     4617.13    218.07 o
   0   9   2     5040.61     4766.17    234.33 o
   1   9   2     1838.81     2037.91    138.30 o
   2   9   2     3725.41     3954.05    167.79 o
   3   9   2     6926.38     6980.19    233.68 o
   4   9   2      468.74      485.22     89.48 o
   5   9   2      256.31      144.48     82.17 o
   6   9   2      305.71      394.20    101.04 o
   7   9   2      253.99      213.77    106.87 o
   8   9   2     2872.92     2703.06    221.77 o
   9   9   2     1584.23     1712.11    231.40 o
  10   9   2      796.98      765.75    155.37 o
  11   9   2     4691.97     5029.12    581.17 o
 -10  10   2      157.91      124.03    112.20 o
  -9  10   2     1165.69     1455.68    280.64 o
  -8  10   2     2894.12     2901.66    277.16 o
  -7  10   2     1326.67     1526.14    167.54 o
  -6  10   2      341.73      154.72     83.89 o
  -5  10   2     1186.46      960.91    114.86 o
  -4  10   2     1637.36     1570.47    131.19 o
  -3  10   2      125.51       96.30     71.69 o
  -2  10   2       40.17      110.27     71.99 o
  -1  10   2     2053.70     2089.52    154.78 o
   0  10   2     5293.29     5557.01    445.62 o
   1  10   2      946.87      783.01     96.19 o
   2  10   2      353.27      235.18    106.20 o
   3  10   2     4175.46     4307.98    196.19 o
   4  10   2      650.68      513.86     98.79 o
   5  10   2       46.77       27.01     76.21 o
   6  10   2      627.14      770.86    129.66 o
   7  10   2      732.29      642.22    131.16 o
   8  10   2     1191.74     1033.46    170.79 o
   9  10   2      237.63      149.21    141.90 o
  -8  11   2      863.55      446.57    202.42 o
  -7  11   2      793.48      583.34    131.55 o
  -6  11   2       17.02      -30.31     78.80 o
  -5  11   2      546.58      518.24    105.48 o
  -4  11   2      562.29      455.20     92.46 o
  -3  11   2      297.55      172.87     76.79 o
  -2  11   2      407.10      468.20    163.85 o
  -1  11   2      223.69      357.18     73.81 o
   0  11   2      525.84      527.95     75.75 o
   1  11   2       52.81      132.96     74.04 o
   2  11   2      254.98      168.83     76.25 o
   3  11   2      358.36      373.30     92.19 o
   4  11   2      811.84      903.21    130.32 o
   5  11   2       13.16       64.45     91.16 o
   6  11   2      128.38       82.07    127.06 o
  -2  12   2      382.78      242.73    122.63 o
  -1  12   2       33.21       21.71    110.47 o
   0  12   2        1.91       68.81     81.77 o
   1  12   2       60.63       30.15    104.98 o
   2  12   2      133.88      -53.21    135.64 o
 -18   1   3      775.44     1009.60    138.17 o
 -17   1   3      131.59      260.03     91.35 o
 -16   1   3       43.29      159.44     76.17 o
 -15   1   3        7.78        1.32     59.41 o
 -14   1   3      161.41      164.96     57.45 o
 -13   1   3     1299.92     1258.83     90.36 o
 -12   1   3       32.66       72.23     47.21 o
 -11   1   3     5050.49     5380.06    140.83 o
 -10   1   3     6472.42     6581.13    139.16 o
  -9   1   3       63.27       44.53     34.49 o
  -8   1   3     5511.92     5044.97    173.93 o
  -7   1   3     2062.20     2194.66     82.10 o
  -6   1   3       61.11       -8.96     27.14 o
  -5   1   3      635.77      774.10     40.67 o
  -4   1   3     2956.35     3134.48     70.92 o
  -3   1   3      741.77      847.11     31.28 o
  -2   1   3      858.74      703.76     32.61 o
  -1   1   3     2698.61     3106.52     51.30 o
   0   1   3     2449.55     2791.90     40.10 o
   1   1   3     9021.63     7704.92     95.59 o
   2   1   3     2086.58     2357.15     50.90 o
   3   1   3       26.71       18.17     22.05 o
   4   1   3     4595.98     4215.67     99.07 o
   5   1   3     2904.37     3063.36     79.21 o
   6   1   3      702.66      595.81     43.82 o
   7   1   3       71.44      108.76     32.78 o
   8   1   3       76.54       86.69     41.32 o
   9   1   3       14.86       -1.55     37.08 o
  10   1   3      735.45      679.43     67.62 o
  11   1   3       65.95       -2.00     59.93 o
  12   1   3      726.73      712.93     85.03 o
  13   1   3     3778.14     4062.75    175.36 o
  14   1   3        5.87       36.85     65.72 o
  15   1   3      457.08      451.90    105.66 o
  16   1   3       66.03     -124.55    124.55 o
 -18   2   3     1605.85     1948.05    250.15 o
 -17   2   3      203.21      220.75    106.35 o
 -16   2   3      771.30      727.71    139.77 o
 -15   2   3      441.15      357.46     84.15 o
 -14   2   3      644.98      659.98     79.36 o
 -13   2   3     2264.47     2253.72    117.71 o
 -12   2   3       20.89       13.20     43.58 o
 -11   2   3     7320.88     7119.60    162.79 o
 -10   2   3    12399.22    12574.15    191.99 o
  -9   2   3        2.94       20.40     29.98 o
  -8   2   3     2055.82     1969.66     77.27 o
  -7   2   3     7509.80     7339.44    125.13 o
  -6   2   3      516.68      479.84     37.84 o
  -5   2   3     1871.72     1813.70     58.26 o
  -4   2   3    10323.63    10793.38    131.86 o
  -3   2   3    32780.79    36244.11    394.07 o
  -2   2   3    18810.89    20165.37    257.72 o
  -1   2   3     8361.41     8813.47    140.78 o
   0   2   3    15797.27    15545.16    224.06 o
   1   2   3     1049.34     1080.12     39.07 o
   2   2   3     9274.10     8247.68    102.27 o
   3   2   3     1513.14     1245.88     42.94 o
   4   2   3     5022.34     5104.13    116.90 o
   5   2   3    25485.11    24978.85    304.28 o
   6   2   3     1960.71     2101.86    105.69 o
   7   2   3        0.48        3.55     29.01 o
   8   2   3     1342.48     1538.01     84.35 o
   9   2   3     3647.69     3528.44    132.12 o
  10   2   3      751.18      751.50     72.82 o
  11   2   3        0.99      -47.20     47.20 o
  12   2   3     4786.07     5043.39    176.87 o
  13   2   3     4784.58     4800.93    228.08 o
  14   2   3      264.20      178.72     99.82 o
  15   2   3      654.11      730.87    169.91 o
  16   2   3      387.82      287.90    111.52 o
 -17   3   3       36.15      192.67    101.37 o
 -16   3   3      701.55      746.16    122.95 o
 -15   3   3     1840.78     1838.39    159.48 o
 -14   3   3     2539.15     2608.39    134.78 o
 -13   3   3      190.20      186.87     58.64 o
 -12   3   3     1854.91     1995.15    106.02 o
 -11   3   3    13779.58    13699.14    235.74 o
 -10   3   3     4747.47     4573.94    110.29 o
  -9   3   3     1653.78     1661.17     71.61 o
  -8   3   3     3118.26     2943.61     84.05 o
  -7   3   3      813.87      845.08     62.63 o
  -6   3   3     5971.40     5672.06     97.80 o
  -5   3   3     1415.55     1810.36     47.42 o
  -4   3   3     4804.23     5253.73     89.42 o
  -3   3   3    25484.08    25345.13    326.57 o
  -2   3   3    20877.48    21605.47    307.02 o
  -1   3   3        2.77       90.09     26.34 o
   0   3   3     6562.51     7285.00    125.74 o
   1   3   3     6339.44     6175.52    125.43 o
   2   3   3     1910.59     2186.65     62.74 o
   3   3   3     2009.27     1872.44     69.23 o
   4   3   3    14893.87    14580.75    194.01 o
   5   3   3    23578.71    24215.49    310.18 o
   6   3   3    11247.42    11069.76    176.19 o
   7   3   3     1146.45     1124.11     61.33 o
   8   3   3     1669.43     1815.37     82.03 o
   9   3   3      703.09      855.84     85.55 o
  10   3   3       34.31      -31.31     43.92 o
  11   3   3       17.14      -14.11     57.93 o
  12   3   3     1111.96     1025.16    107.21 o
  13   3   3     6417.02     6670.07    237.65 o
  14   3   3     1218.59     1202.10    126.94 o
  15   3   3       69.00       65.66    111.87 o
 -17   4   3      347.63      462.66    115.59 o
 -16   4   3      152.06      156.91     93.72 o
 -15   4   3     1889.49     1887.06    162.35 o
 -14   4   3     2190.31     2433.51    153.09 o
 -13   4   3        0.71      107.59     62.03 o
 -12   4   3     1677.87     1763.24    124.68 o
 -11   4   3    11575.01    11284.30    207.51 o
 -10   4   3     2211.04     2183.29     92.03 o
  -9   4   3        0.65       -5.45     31.35 o
  -8   4   3      113.68      126.59     29.29 o
  -7   4   3     2416.62     2304.50     63.96 o
  -6   4   3     3377.99     3322.10     77.70 o
  -5   4   3     7195.45     7154.90    124.10 o
  -4   4   3    21315.76    21814.44    323.74 o
  -3   4   3    43373.16    45542.60    614.49 o
  -2   4   3    24788.77    28169.39    503.58 o
  -1   4   3       36.66       95.73     39.75 o
   0   4   3     6469.52     6710.94    160.04 o
   1   4   3     2522.04     2668.80    102.40 o
   2   4   3     7492.94     7917.21    130.80 o
   3   4   3      628.52      721.73     46.41 o
   4   4   3     7616.52     7886.42    227.56 o
   5   4   3    25298.38    24562.48    414.22 o
   6   4   3    15368.88    15585.92    303.35 o
   7   4   3     1668.29     1686.41     66.65 o
   8   4   3     4180.15     3996.30    120.09 o
   9   4   3     4449.00     4347.02    222.62 o
  10   4   3       27.68       18.60     46.51 o
  11   4   3      319.33      239.46     60.89 o
  12   4   3     3342.87     3246.98    151.01 o
  13   4   3     4717.86     4493.57    226.61 o
  14   4   3     2604.22     2694.62    200.75 o
  15   4   3       73.14      -31.24     86.93 o
 -16   5   3      180.77       23.53     84.57 o
 -15   5   3     3706.48     3697.99    191.99 o
 -14   5   3     2409.65     2459.67    221.24 o
 -13   5   3       74.58       64.19     53.66 o
 -12   5   3     2230.97     2301.99    104.74 o
 -11   5   3     3956.13     3628.42    116.86 o
 -10   5   3     5148.89     4857.60    121.25 o
  -9   5   3     3381.00     3393.62     94.17 o
  -8   5   3     1108.20     1176.25     52.24 o
  -7   5   3     5448.38     5231.75    164.19 o
  -6   5   3     8571.67     8336.06    186.07 o
  -5   5   3       18.29       28.89     36.08 o
  -4   5   3     5079.83     5210.65    132.95 o
  -3   5   3    34636.60    35877.91    672.56 o
  -2   5   3    15566.52    16443.83    335.55 o
  -1   5   3     1476.32     1562.65     91.29 o
   0   5   3     3554.44     4170.47    166.13 o
   1   5   3     2469.45     2452.11    141.61 o
   2   5   3     1728.46     1860.61     75.24 o
   3   5   3        6.16        5.65     33.99 o
   4   5   3     9385.52     9202.56    205.31 o
   5   5   3    17468.35    18388.01    333.09 o
   6   5   3    16755.62    16507.95    319.57 o
   7   5   3      275.24      341.24     59.57 o
   8   5   3     4197.43     4564.58    166.35 o
   9   5   3     2198.20     2063.33    147.98 o
  10   5   3      808.90      748.52    107.05 o
  11   5   3     1687.40     1587.37     86.59 o
  12   5   3     1807.99     1688.32     98.61 o
  13   5   3     3002.08     3128.01    136.12 o
  14   5   3     2262.65     2437.76    130.77 o
 -16   6   3       15.41      -46.95    225.37 o
 -15   6   3     1380.23     1194.94    101.06 o
 -14   6   3      456.37      407.86     55.03 o
 -13   6   3      115.89      107.20     50.43 o
 -12   6   3     1505.43     1410.53     91.57 o
 -11   6   3     2980.76     2924.86    106.30 o
 -10   6   3     2260.91     2061.20    178.84 o
  -9   6   3      791.63      767.15    117.18 o
  -8   6   3      169.06      172.10     79.96 o
  -7   6   3     2744.25     2659.04    149.39 o
  -6   6   3     2396.08     2479.23    137.12 o
  -5   6   3     1592.58     1686.85     93.84 o
  -4   6   3     2779.66     2848.50    103.41 o
  -3   6   3     9502.23    10190.50    186.57 o
  -2   6   3     4573.41     4779.52    157.20 o
  -1   6   3     2801.58     2933.38    130.72 o
   0   6   3      476.25      494.13     83.31 o
   1   6   3     4592.91     4712.65    197.29 o
   2   6   3     1206.90     1283.68     83.92 o
   3   6   3     1789.58     1902.60     90.14 o
   4   6   3     8435.92     9195.20    406.31 o
   5   6   3     2312.05     2273.74    154.89 o
   6   6   3     1125.47     1055.08     83.73 o
   7   6   3     1080.84     1060.58    120.93 o
   8   6   3       62.30       70.45     60.73 o
   9   6   3      232.74      233.07     75.09 o
  10   6   3     1883.51     1714.63    141.38 o
  11   6   3     1496.87     1453.90    142.09 o
  12   6   3     1959.09     2058.31    171.87 o
  13   6   3     2355.35     2411.41    192.35 o
  14   6   3     1557.06     1629.85    175.62 o
 -15   7   3     1103.47      966.46    170.55 o
 -14   7   3       10.53       89.41    110.62 o
 -13   7   3       92.59      -13.18     99.90 o
 -12   7   3       94.31       63.78     99.72 o
 -11   7   3      821.30      538.29    121.95 o
 -10   7   3     2662.40     2788.87    214.71 o
  -9   7   3     2750.37     2360.65    187.70 o
  -8   7   3      519.87      429.78     97.81 o
  -7   7   3     1925.75     1987.29    137.42 o
  -6   7   3       98.42      126.50     62.86 o
  -5   7   3     2171.02     2104.01    192.62 o
  -4   7   3     3431.57     3582.41    146.53 o
  -3   7   3      732.06      841.53     78.62 o
  -2   7   3     3628.36     3712.29    103.60 o
  -1   7   3     5013.03     5223.69    218.69 o
   0   7   3      540.02      706.18    103.54 o
   1   7   3     3856.42     4423.32    461.95 o
   2   7   3       64.27       74.33     37.34 o
   3   7   3    11241.87    11042.17    410.38 o
   4   7   3     3811.01     3685.79    184.08 o
   5   7   3      326.13      268.99     81.63 o
   6   7   3      257.56      261.83     92.29 o
   7   7   3     1327.93     1390.86    150.75 o
   8   7   3      426.74      473.60    113.44 o
   9   7   3      361.56      429.53     69.34 o
  10   7   3      178.28      257.97     74.98 o
  11   7   3      259.72      170.23     79.73 o
  12   7   3     1100.25     1158.43    173.34 o
  13   7   3      540.55      261.08    102.67 o
 -13   8   3      175.19       83.13    115.26 o
 -12   8   3       84.42      143.10    110.81 o
 -11   8   3       85.95       23.03     95.42 o
 -10   8   3      224.52      278.52    108.57 o
  -9   8   3     2847.42     3030.49    261.29 o
  -8   8   3       12.75        2.60     77.02 o
  -7   8   3       98.84      126.36     67.64 o
  -6   8   3       21.30       44.21     62.25 o
  -5   8   3     1303.81     1143.43    105.84 o
  -4   8   3      961.10      975.88     92.86 o
  -3   8   3       37.86      -25.66     46.89 o
  -2   8   3     1002.29     1239.77     90.32 o
  -1   8   3     2345.46     2188.23    166.90 o
   0   8   3      468.01      705.92    114.97 o
   1   8   3      990.52     1170.31    112.35 o
   2   8   3      133.82      114.33     54.50 o
   3   8   3     1617.28     1501.31    131.02 o
   4   8   3     4101.14     4144.17    199.65 o
   5   8   3       37.44       57.66     72.88 o
   6   8   3       94.75       85.84     79.66 o
   7   8   3      551.71      593.18    121.53 o
   8   8   3     1379.97     1155.79    156.38 o
   9   8   3       21.23      -21.74     90.53 o
  10   8   3        7.28      -88.65     88.65 o
  11   8   3      466.42      459.03    139.59 o
  12   8   3      380.06      486.22    271.28 o
 -12   9   3       47.79       29.89    107.31 o
 -11   9   3      112.27      -79.92     93.06 o
 -10   9   3      391.39      176.66    145.27 o
  -9   9   3        2.92      -69.62    104.34 o
  -8   9   3      242.65      290.43    101.85 o
  -7   9   3      751.99      572.48    127.20 o
  -6   9   3     1762.59     1839.41    142.19 o
  -5   9   3      591.47      632.89     91.93 o
  -4   9   3       19.16      -67.32     67.32 o
  -3   9   3      251.82      265.71     68.61 o
  -2   9   3      173.41      149.64     65.46 o
  -1   9   3      552.44      706.58     76.57 o
   0   9   3      139.41      214.04     83.02 o
   1   9   3      839.37      789.32     84.67 o
   2   9   3     1488.36     1553.33    116.14 o
   3   9   3      316.92      367.59     76.62 o
   4   9   3       37.47       25.44     73.01 o
   5   9   3      293.93      334.93     95.74 o
   6   9   3       72.58       33.09     91.05 o
   7   9   3      363.83      359.29    108.29 o
   8   9   3      363.95      128.94    103.51 o
   9   9   3      714.39      676.66    141.27 o
  10   9   3      491.41      218.89    129.06 o
 -10  10   3      757.45      637.39    147.09 o
  -9  10   3       25.84      -41.21     92.71 o
  -8  10   3     1849.42     1786.96    183.06 o
  -7  10   3     2340.74     2269.70    175.53 o
  -6  10   3      580.92      694.08    173.19 o
  -5  10   3        0.17      -43.72     93.67 o
  -4  10   3       69.98       83.08     90.70 o
  -3  10   3       16.78      -28.95     60.05 o
  -2  10   3     1345.65     1289.50    111.99 o
  -1  10   3        0.46       78.41     73.04 o
   0  10   3     1288.46     1171.90    198.39 o
   1  10   3     6426.54     6329.70    221.09 o
   2  10   3     1836.12     1782.04    130.86 o
   3  10   3        2.30       22.41     68.44 o
   4  10   3     1066.98     1094.84    129.55 o
   5  10   3      152.10      317.96    121.55 o
   6  10   3       71.21       73.81    206.03 o
   7  10   3       97.47      127.55     99.57 o
   8  10   3      188.69      266.25    118.97 o
  -8  11   3      980.62      983.47    151.78 o
  -7  11   3     2736.41     2719.49    212.95 o
  -6  11   3     1251.84     1562.92    185.09 o
  -5  11   3        7.40      -73.34     73.34 o
  -4  11   3      125.39      -31.44     69.67 o
  -3  11   3      479.65      637.24     97.13 o
  -2  11   3      932.80      891.17    109.60 o
  -1  11   3      449.36      332.43     98.79 o
   0  11   3      646.71      666.15    140.53 o
   1  11   3     5910.53     5780.74    466.12 o
   2  11   3     1254.59     1451.09    186.97 o
   3  11   3        0.07       26.36    104.65 o
   4  11   3     1272.26     1091.47    143.64 o
   5  11   3      547.67      843.04    182.72 o
   6  11   3      232.78      250.05    110.81 o
  -2  12   3      681.33      876.38    179.27 o
  -1  12   3       80.83      128.99    188.78 o
   0  12   3      414.94      371.44    131.02 o
   1  12   3     3258.83     2920.44    348.49 o
 -18   0   4     2208.31     2947.50    315.51 o
 -17   0   4     1968.25     2167.75    225.31 o
 -16   0   4      872.73     1059.63    148.36 o
 -15   0   4     2263.03     2115.24    172.93 o
 -14   0   4     1387.29     1450.24    194.88 o
 -13   0   4     4477.48     4652.53    227.07 o
 -12   0   4     9424.24     9353.59    276.46 o
 -11   0   4     2755.23     2899.12    158.86 o
 -10   0   4     9950.86     9888.44    326.90 o
  -9   0   4    38467.70    38791.61    812.32 o
  -8   0   4    22658.25    23125.76    517.93 o
  -7   0   4      215.71      195.91     57.36 o
  -6   0   4    20802.96    19666.62    427.99 o
  -5   0   4    28883.91    29762.95    592.22 o
  -4   0   4    69102.34    75447.02   1255.85 o
  -3   0   4     1162.44     1301.84     61.06 o
  -2   0   4    13194.63    12325.01    196.96 o
  -1   0   4    42651.79    43749.46    619.90 o
   0   0   4    18084.97    16810.78    259.57 o
   1   0   4     8702.84     7818.34    145.46 o
   2   0   4     9046.92     9662.47    178.56 o
   3   0   4    77425.64    73982.54   1059.09 o
   4   0   4     8066.65     8532.03    179.78 o
   5   0   4     1247.02     1364.05     80.31 o
   6   0   4     7602.75     7102.64    177.07 o
   7   0   4     1383.43     1586.88     98.38 o
   8   0   4        7.42       -6.83     45.24 o
   9   0   4      683.50      682.03    107.38 o
  10   0   4    10064.53     9898.41    293.25 o
  11   0   4    11942.72    12239.32    443.06 o
  12   0   4     6487.75     6427.81    293.81 o
  13   0   4     2313.25     2197.44    276.41 o
  14   0   4     4928.53     5230.33    405.00 o
  15   0   4      537.46      805.68    174.45 o
 -18   1   4     2463.13     2865.49    187.75 o
 -17   1   4     2318.43     2706.90    215.71 o
 -16   1   4      678.15      708.34    101.97 o
 -15   1   4     1386.98     1289.40    108.56 o
 -14   1   4       73.84       45.51     52.52 o
 -13   1   4     2663.76     2758.49    124.17 o
 -12   1   4     9801.47     9530.35    198.22 o
 -11   1   4      107.45      200.70     46.08 o
 -10   1   4     6167.86     6469.97    155.22 o
  -9   1   4     8594.53     8347.53    186.04 o
  -8   1   4    11990.34    11771.75    199.41 o
  -7   1   4      793.63      548.62     41.63 o
  -6   1   4     2611.59     2986.42     74.66 o
  -5   1   4    62035.29    61642.05    661.22 o
  -4   1   4     4859.33     5281.09     81.30 o
  -3   1   4    30484.30    32822.32    338.35 o
  -2   1   4    16876.19    17346.75    207.02 o
  -1   1   4    25084.06    24725.49    255.26 o
   0   1   4     1572.11     1623.39     49.94 o
   1   1   4     1294.82     1161.62     38.54 o
   2   1   4    29250.24    27384.10    310.38 o
   3   1   4    25968.43    26615.34    310.67 o
   4   1   4    18097.08    17159.78    222.07 o
   5   1   4     4727.87     4494.57    103.12 o
   6   1   4     6355.48     6566.43    125.77 o
   7   1   4     4203.77     4152.57    104.41 o
   8   1   4      216.94      165.35     38.86 o
   9   1   4       23.76       -6.30     39.37 o
  10   1   4     5982.43     5953.96    158.69 o
  11   1   4    12134.94    12581.38    264.61 o
  12   1   4     3735.50     4047.02    169.94 o
  13   1   4     1018.54     1035.06    103.37 o
  14   1   4     2510.99     2899.81    189.67 o
  15   1   4       43.12      -29.13     86.96 o
 -18   2   4      959.48      851.37    147.01 o
 -17   2   4     1215.82     1009.46    142.02 o
 -16   2   4     3203.05     3298.24    180.87 o
 -15   2   4      714.23      600.44     91.89 o
 -14   2   4     1656.27     1547.74    116.38 o
 -13   2   4     2200.43     2610.85    128.72 o
 -12   2   4     3371.18     3415.81    119.29 o
 -11   2   4     1779.79     1884.72    133.15 o
 -10   2   4     4175.28     4262.64    109.65 o
  -9   2   4     7281.83     7301.94    136.02 o
  -8   2   4     1868.12     1831.15     73.49 o
  -7   2   4      117.89       91.12     34.70 o
  -6   2   4     4017.53     3914.42     80.92 o
  -5   2   4    11234.31    11724.19    146.03 o
  -4   2   4    11823.46    11663.60    139.72 o
  -3   2   4     3644.61     3719.53     79.88 o
  -2   2   4       92.16       82.44     17.69 o
  -1   2   4    22279.47    23185.40    273.96 o
   0   2   4     2908.70     3416.19     88.29 o
   1   2   4      215.28      237.87     21.27 o
   2   2   4     3718.67     3373.24     92.26 o
   3   2   4     4702.37     3924.73     75.84 o
   4   2   4     4706.16     4494.28     88.79 o
   5   2   4     2205.30     2371.95     86.29 o
   6   2   4     5154.91     4839.01    116.91 o
   7   2   4     4201.97     4216.76    119.09 o
   8   2   4       19.45       32.31     35.34 o
   9   2   4     1849.81     1985.96     97.12 o
  10   2   4     5641.98     5836.18    168.42 o
  11   2   4     2269.56     2200.01    123.90 o
  12   2   4     1849.80     2017.50    141.07 o
  13   2   4       23.14      -71.17     71.17 o
  14   2   4      510.01      462.87    107.30 o
  15   2   4      512.18      420.52    111.48 o
 -18   3   4       52.23      -39.65    232.68 o
 -17   3   4      333.11      310.45    110.17 o
 -16   3   4     2940.49     2819.29    250.00 o
 -15   3   4      866.36      721.79    130.72 o
 -14   3   4      553.19      496.54     73.06 o
 -13   3   4     1569.19     1733.02    106.83 o
 -12   3   4      274.95      269.80     56.63 o
 -11   3   4     1038.23     1090.03     80.10 o
 -10   3   4      612.36      616.56     52.50 o
  -9   3   4     1011.93     1094.08     59.93 o
  -8   3   4      237.48      256.12     36.69 o
  -7   3   4     2217.84     2346.72     70.75 o
  -6   3   4     1569.74     1666.39     55.37 o
  -5   3   4      648.74      489.83     27.17 o
  -4   3   4     7774.19     8524.09    138.79 o
  -3   3   4      872.46     1081.07     54.00 o
  -2   3   4     4444.16     5134.10    116.33 o
  -1   3   4     3175.51     3349.45     81.31 o
   0   3   4        1.65        9.59     24.87 o
   1   3   4      274.36      183.62     26.21 o
   2   3   4     2825.52     3200.36     76.10 o
   3   3   4     7621.34     7409.65    146.00 o
   4   3   4     4243.75     4224.80     78.83 o
   5   3   4     1382.40     1478.51     72.46 o
   6   3   4      294.62      245.52     35.68 o
   7   3   4     3606.52     3220.82     97.65 o
   8   3   4       31.57       31.87     36.16 o
   9   3   4     1440.16     1507.66     83.64 o
  10   3   4     3864.18     3797.66    153.01 o
  11   3   4      722.87      724.01     94.80 o
  12   3   4       92.08       51.36     72.29 o
  13   3   4      777.26      897.94    113.51 o
  14   3   4        0.28      -69.99     69.99 o
  15   3   4      738.90      577.31    137.20 o
 -17   4   4       57.72      -10.84     90.35 o
 -16   4   4      537.88      434.48    109.64 o
 -15   4   4       47.26       85.14     80.77 o
 -14   4   4      402.00      523.52     93.57 o
 -13   4   4       60.23      -35.29     69.61 o
 -12   4   4      770.81      681.54     71.16 o
 -11   4   4      252.94      242.05     57.22 o
 -10   4   4      147.94      175.68     37.91 o
  -9   4   4      193.11      174.86     33.71 o
  -8   4   4     1399.59     1482.13     68.47 o
  -7   4   4        1.89        8.45     21.35 o
  -6   4   4      727.31      800.93     55.35 o
  -5   4   4      507.46      512.81     39.39 o
  -4   4   4       69.03       27.25     23.13 o
  -3   4   4        2.22       28.81     17.78 o
  -2   4   4      417.40      554.01     59.57 o
  -1   4   4      676.01      895.05     62.48 o
   0   4   4        3.03       17.50     28.38 o
   1   4   4      780.37      839.90     56.23 o
   2   4   4      995.45      986.82     51.58 o
   3   4   4     1726.95     1706.68     74.92 o
   4   4   4       22.16      -17.94     32.85 o
   5   4   4      190.85      216.40     45.84 o
   6   4   4     1671.42     2018.63     90.74 o
   7   4   4     2061.64     2126.47     74.74 o
   8   4   4       73.13      119.64     40.93 o
   9   4   4        9.58      -17.68     41.02 o
  10   4   4      927.72      944.56     80.90 o
  11   4   4       22.64      -47.71     47.71 o
  12   4   4       35.44      -54.58     54.58 o
  13   4   4      779.82      512.07    195.33 o
  14   4   4      103.37      219.39     92.63 o
  15   4   4       17.77      190.94    239.98 o
 -17   5   4       58.07     -121.03    180.51 o
 -16   5   4        1.30       46.88     83.49 o
 -15   5   4      404.97      370.14     94.88 o
 -14   5   4      351.27      439.53    103.48 o
 -13   5   4     2138.07     2093.14    105.34 o
 -12   5   4      666.68      531.55     59.74 o
 -11   5   4      838.39      832.39     96.28 o
 -10   5   4      706.96      814.31     76.82 o
  -9   5   4      330.75      331.90     44.06 o
  -8   5   4        5.99       -9.43     30.85 o
  -7   5   4       67.44       60.07     27.71 o
  -6   5   4      257.55      235.93     47.45 o
  -5   5   4     5749.48     5756.03    127.65 o
  -4   5   4      514.05      546.06     49.03 o
  -3   5   4     1195.92     1662.54    122.10 o
  -2   5   4     9149.64     9248.78    271.01 o
  -1   5   4        1.09      -10.22     51.07 o
   0   5   4     1078.20     1189.15    108.99 o
   1   5   4     1589.39     1849.10     93.68 o
   2   5   4      112.26      181.84     34.69 o
   3   5   4      830.49      932.73     53.68 o
   4   5   4     4733.55     4717.68    119.75 o
   5   5   4      882.87      832.41     70.40 o
   6   5   4     4520.27     4283.30    207.43 o
   7   5   4      745.86      895.31     92.64 o
   8   5   4      547.14      533.60     83.23 o
   9   5   4      233.71      214.67     85.36 o
  10   5   4      238.50      169.14     93.06 o
  11   5   4      858.91      851.66     79.84 o
  12   5   4       13.38       76.55     60.30 o
  13   5   4       20.22       23.15     65.40 o
  14   5   4      507.68      538.59     74.03 o
 -16   6   4      840.38      872.92     91.23 o
 -15   6   4      295.97      305.05     68.13 o
 -14   6   4      906.17      857.74     68.34 o
 -13   6   4     3697.08     3705.21    112.32 o
 -12   6   4     1693.43     1719.69     70.83 o
 -11   6   4      324.13      368.17     57.27 o
 -10   6   4     4776.19     4767.48    251.66 o
  -9   6   4      766.81      835.30    116.51 o
  -8   6   4      515.34      403.92     92.56 o
  -7   6   4     1152.04     1136.31    100.05 o
  -6   6   4      631.36      627.14     76.91 o
  -5   6   4     8862.77     9021.74    312.95 o
  -4   6   4     7929.72     7845.40    175.19 o
  -3   6   4      693.20      723.86     59.87 o
  -2   6   4    10236.31    10664.50    313.83 o
  -1   6   4     2360.58     2434.99    156.98 o
   0   6   4        0.83       20.93     60.88 o
   1   6   4      750.38      592.27     95.05 o
   2   6   4      120.33      120.41     33.56 o
   3   6   4     1503.80     1706.83     96.49 o
   4   6   4     1009.52     1055.86    106.44 o
   5   6   4      493.85      503.38    107.39 o
   6   6   4     4946.25     4787.76    170.70 o
   7   6   4     2401.29     2547.62    147.82 o
   8   6   4        0.76      -11.71     61.76 o
   9   6   4      691.37      673.87     98.81 o
  10   6   4      444.02      618.05    105.27 o
  11   6   4      494.43      651.39    111.85 o
  12   6   4       48.63      -60.01     80.95 o
  13   6   4       69.43      154.42    100.90 o
 -15   7   4      544.02      567.89    152.17 o
 -14   7   4      651.62     1027.36    174.66 o
 -13   7   4     2669.42     2210.29    217.10 o
 -12   7   4     1891.67     2008.83    201.94 o
 -11   7   4        8.33       14.55     82.14 o
 -10   7   4     2995.78     3018.59    217.01 o
  -9   7   4     1866.82     1863.71    256.80 o
  -8   7   4     2538.68     2391.23    157.25 o
  -7   7   4       81.69      198.20     91.11 o
  -6   7   4     1391.33     1369.38    110.61 o
  -5   7   4     9184.95     9267.85    249.22 o
  -4   7   4     2345.47     2633.81    127.42 o
  -3   7   4       99.21      101.43     34.26 o
  -2   7   4    10927.30    11178.01    398.60 o
  -1   7   4     4581.85     4585.30    208.81 o
   0   7   4     1370.29     1172.23    128.74 o
   1   7   4      529.90      485.35     96.56 o
   2   7   4     7002.36     7144.78    169.39 o
   3   7   4    10333.02    10788.54    309.11 o
   4   7   4     2001.15     1840.48    141.10 o
   5   7   4      694.97      760.50    108.35 o
   6   7   4     4413.29     4515.49    234.59 o
   7   7   4     3104.53     2973.29    213.12 o
   8   7   4      135.09      143.83     59.40 o
   9   7   4      176.30      229.83     69.68 o
  10   7   4     1751.89     2016.55    166.11 o
  11   7   4     2722.80     2765.91    184.15 o
  12   7   4      448.07      455.42    109.26 o
 -14   8   4     1129.68     1165.61    183.54 o
 -13   8   4     1416.62     1517.95    188.34 o
 -12   8   4      724.02      612.40    138.74 o
 -11   8   4      220.68      274.86    111.56 o
 -10   8   4     1173.06     1097.76    148.25 o
  -9   8   4     6323.29     6538.78    292.73 o
  -8   8   4     4421.98     4683.70    213.31 o
  -7   8   4      359.43      352.22     81.32 o
  -6   8   4     4566.63     4676.44    208.58 o
  -5   8   4     3827.68     4219.63    206.82 o
  -4   8   4      982.20     1023.41     94.31 o
  -3   8   4      836.55      929.64     81.66 o
  -2   8   4     2679.82     2766.39    234.04 o
  -1   8   4     7041.50     7405.39    312.95 o
   0   8   4     4855.58     4557.30    307.85 o
   1   8   4      169.46      239.64     93.29 o
   2   8   4     4896.80     4964.11    178.71 o
   3   8   4     4232.72     4240.55    192.20 o
   4   8   4      187.44      308.70     80.88 o
   5   8   4      399.48      459.46     96.19 o
   6   8   4     1627.38     1670.78    163.97 o
   7   8   4     1944.28     1729.22    175.36 o
   8   8   4      831.15      932.74    144.89 o
   9   8   4      393.47      334.77    121.41 o
  10   8   4     2557.31     2794.46    250.43 o
  11   8   4     2863.91     2642.00    245.94 o
 -12   9   4     1178.73     1068.79    266.75 o
 -11   9   4       60.99      271.92    112.18 o
 -10   9   4      994.66     1000.43    153.60 o
  -9   9   4     6530.96     6361.79    298.16 o
  -8   9   4     1727.78     1723.40    150.07 o
  -7   9   4      313.67      253.26     81.07 o
  -6   9   4     2737.60     2894.50    170.17 o
  -5   9   4     1453.32     1540.62    125.54 o
  -4   9   4      156.42      178.06     64.61 o
  -3   9   4       48.07       33.66     53.81 o
  -2   9   4      186.75      204.37     50.21 o
  -1   9   4     4785.68     4323.52    272.92 o
   0   9   4     5486.26     5386.02    275.81 o
   1   9   4      777.43      786.26     80.86 o
   2   9   4     8504.83     8338.87    247.14 o
   3   9   4     7263.70     7880.32    274.06 o
   4   9   4      123.38      277.08    135.61 o
   5   9   4       55.04      -25.15    102.77 o
   6   9   4      964.35      924.24    135.51 o
   7   9   4      851.05      682.47    160.61 o
   8   9   4     1079.91     1412.44    282.89 o
   9   9   4      161.79      213.71    180.56 o
  10   9   4     2410.95     2469.62    236.63 o
 -10  10   4      301.65      413.03    126.58 o
  -9  10   4     3367.55     3087.50    237.34 o
  -8  10   4     2050.97     1912.13    166.29 o
  -7  10   4      270.65      203.98     87.72 o
  -6  10   4     2211.22     2229.80    162.37 o
  -5  10   4     1299.37     1597.41    134.21 o
  -4  10   4      427.86      372.28    102.47 o
  -3  10   4       37.20      -48.48     66.11 o
  -2  10   4      108.52       39.19     50.06 o
  -1  10   4     3414.39     3212.05    170.63 o
   0  10   4     2797.75     2321.46    257.22 o
   1  10   4      653.45      535.18     80.25 o
   2  10   4     2982.13     3281.04    170.54 o
   3  10   4     2671.50     2494.62    230.46 o
   4  10   4      254.14      517.11    126.01 o
   5  10   4       27.12       78.14     89.41 o
   6  10   4      510.37      212.58    105.57 o
   7  10   4     1220.67     1114.60    157.21 o
   8  10   4      200.45      251.23    116.73 o
  -8  11   4      508.64      505.13    134.79 o
  -7  11   4        5.15      -26.51     77.29 o
  -6  11   4      335.22      108.33    107.38 o
  -5  11   4      579.38      585.70    104.27 o
  -4  11   4      474.36      328.19    110.10 o
  -3  11   4       71.46      236.99    110.00 o
  -2  11   4      978.57      937.55    162.70 o
  -1  11   4      300.31      290.44     97.15 o
   0  11   4       14.73       -1.41     96.68 o
   1  11   4      799.95      814.34    159.23 o
   2  11   4        5.26      205.60    162.55 o
   3  11   4      229.74      149.63    143.51 o
   4  11   4      183.96      144.24     91.89 o
   5  11   4      261.28      289.09    131.34 o
  -1  12   4        9.94       70.95    153.38 o
   0  12   4      144.10       91.82    160.68 o
 -18   1   5      162.19      119.23     86.50 o
 -17   1   5      339.65      268.21     85.84 o
 -16   1   5      804.83      671.31     99.01 o
 -15   1   5       14.38       13.40     80.25 o
 -14   1   5       76.87       39.74     58.61 o
 -13   1   5      153.24       36.65     43.89 o
 -12   1   5      526.00      620.33     63.74 o
 -11   1   5      756.45      744.74     63.35 o
 -10   1   5      464.12      467.12     51.46 o
  -9   1   5      120.29      142.11     39.78 o
  -8   1   5      265.87      331.57     51.93 o
  -7   1   5     4133.40     3826.24     94.79 o
  -6   1   5      340.65      302.45     37.40 o
  -5   1   5     2211.05     2565.63    110.06 o
  -4   1   5     3739.59     3492.37     80.50 o
  -3   1   5     1794.25     1959.49     49.40 o
  -2   1   5     6674.04     7309.08     94.18 o
  -1   1   5    12073.27    12107.23    147.14 o
   0   1   5     5512.69     5329.57     91.61 o
   1   1   5      360.13      412.57     30.09 o
   2   1   5     2433.88     2141.69     77.89 o
   3   1   5     4675.75     4255.94     96.77 o
   4   1   5     4066.51     4147.62    105.14 o
   5   1   5      538.41      536.30     42.28 o
   6   1   5     1651.06     1648.80     73.52 o
   7   1   5      149.66      118.44     36.63 o
   8   1   5      949.38      830.27     61.05 o
   9   1   5        8.94       61.32     45.22 o
  10   1   5     2354.76     2747.22    131.22 o
  11   1   5        0.32       -5.72     54.84 o
  12   1   5     1695.39     1831.43    119.94 o
  13   1   5     1636.21     1590.38    128.05 o
  14   1   5      256.72       46.60     88.94 o
  15   1   5      378.63      287.90    129.06 o
 -18   2   5      125.01       26.13     99.41 o
 -17   2   5      226.03      194.18     98.15 o
 -16   2   5      342.44      224.18    104.60 o
 -15   2   5        4.10      119.44     66.83 o
 -14   2   5      164.74      -24.49     54.97 o
 -13   2   5      112.52       84.25     46.77 o
 -12   2   5     5762.96     6066.28    150.60 o
 -11   2   5     2639.42     2639.74    120.06 o
 -10   2   5     4370.32     4479.39    115.28 o
  -9   2   5       66.75       30.01     32.08 o
  -8   2   5     2238.88     2176.37     73.33 o
  -7   2   5     2937.47     3102.49     76.56 o
  -6   2   5     5596.15     5568.97     90.81 o
  -5   2   5     9588.76     9029.54    120.35 o
  -4   2   5    16392.27    17564.50    197.24 o
  -3   2   5    40929.44    41893.33    455.56 o
  -2   2   5      667.02      708.74     33.82 o
  -1   2   5     2843.01     3173.73     83.08 o
   0   2   5     2025.99     1983.35     51.87 o
   1   2   5    14426.81    14068.90    187.11 o
   2   2   5     3151.00     3111.62     68.68 o
   3   2   5       30.44        3.85     22.09 o
   4   2   5    30955.63    28892.23    344.47 o
   5   2   5      305.06      424.59     36.33 o
   6   2   5      259.37      233.74     37.53 o
   7   2   5      651.45      746.86     54.50 o
   8   2   5      655.66      545.59     56.49 o
   9   2   5     6290.57     6354.62    156.20 o
  10   2   5     4146.71     4099.26    158.81 o
  11   2   5     1167.71     1094.42     93.57 o
  12   2   5     5166.10     5116.65    210.46 o
  13   2   5     3431.22     3434.72    228.64 o
  14   2   5      833.55      907.64    134.69 o
  15   2   5      815.84      714.66    124.41 o
 -18   3   5      494.24      447.81    118.87 o
 -17   3   5      555.29      770.48    157.96 o
 -16   3   5      951.75     1167.87    152.71 o
 -15   3   5     3031.19     2860.89    193.90 o
 -14   3   5     3529.62     3706.22    154.69 o
 -13   3   5      737.38      663.15     73.27 o
 -12   3   5    10100.38    10000.90    212.95 o
 -11   3   5     7466.94     7163.25    149.15 o
 -10   3   5     2448.79     2340.22     83.89 o
  -9   3   5        0.39       23.76     27.26 o
  -8   3   5      905.56      963.98     50.78 o
  -7   3   5    10848.27    10247.86    151.85 o
  -6   3   5      753.40      739.17     35.51 o
  -5   3   5      385.24      530.18     35.89 o
  -4   3   5    30547.15    30364.78    394.41 o
  -3   3   5     5012.90     4903.38    117.29 o
  -2   3   5     2127.03     2330.29     83.29 o
  -1   3   5      113.94       85.29     30.62 o
   0   3   5     1113.42      805.91     34.85 o
   1   3   5     6643.01     6566.15    114.99 o
   2   3   5     8358.54     7975.46    138.94 o
   3   3   5     2379.41     1975.49     68.47 o
   4   3   5    18347.15    17929.34    226.39 o
   5   3   5    13761.15    12624.41    230.37 o
   6   3   5      320.53      426.84     51.12 o
   7   3   5      826.20      747.52     56.58 o
   8   3   5     1256.92     1266.04     73.96 o
   9   3   5     4236.80     4296.32    131.51 o
  10   3   5      537.77      555.50     75.90 o
  11   3   5      790.45      797.70    100.65 o
  12   3   5     5897.06     6351.60    235.65 o
  13   3   5     2405.73     2589.26    171.47 o
  14   3   5      239.26      189.58     93.70 o
  15   3   5     1125.97      962.00    324.49 o
 -17   4   5      320.62      304.11    104.40 o
 -16   4   5      137.80       74.89     90.19 o
 -15   4   5     3276.39     3305.89    203.05 o
 -14   4   5     1410.82     1499.13    120.95 o
 -13   4   5     1316.59     1330.27    111.03 o
 -12   4   5    16997.20    16341.12    268.68 o
 -11   4   5    13602.34    13583.47    225.37 o
 -10   4   5       10.57      -15.57     30.21 o
  -9   4   5     1236.19     1277.02     56.44 o
  -8   4   5     1351.86     1563.94     72.89 o
  -7   4   5     1698.77     1745.47     67.15 o
  -6   4   5     3425.39     3267.29    115.88 o
  -5   4   5     3031.09     2955.84     79.03 o
  -4   4   5    27030.24    27960.88    369.27 o
  -3   4   5    22413.88    22397.10    298.12 o
  -2   4   5      694.16      799.81     59.53 o
  -1   4   5     1390.75     1624.84    105.56 o
   0   4   5     2924.62     2660.16    102.58 o
   1   4   5     2359.91     2316.21     64.22 o
   2   4   5      311.94      333.48     35.94 o
   3   4   5      530.76      526.35     43.42 o
   4   4   5    10566.30    10705.07    244.16 o
   5   4   5     8461.94     8878.50    238.24 o
   6   4   5     4162.38     4184.31    124.37 o
   7   4   5     3206.53     3287.84    108.29 o
   8   4   5     3560.60     3682.47    123.73 o
   9   4   5     5494.12     5207.12    154.01 o
  10   4   5      308.18      284.05     58.81 o
  11   4   5     2172.61     2128.79    120.32 o
  12   4   5     2043.48     1904.91    128.72 o
  13   4   5     1823.66     1979.66    166.02 o
  14   4   5      108.93       12.66     86.02 o
 -17   5   5      452.49      396.31    115.36 o
 -16   5   5      648.19      508.81    103.97 o
 -15   5   5     4172.70     3672.35    204.09 o
 -14   5   5      677.65      719.39     91.51 o
 -13   5   5     2255.88     2379.70    127.19 o
 -12   5   5     6649.89     6612.99    168.01 o
 -11   5   5     8099.97     8085.06    166.63 o
 -10   5   5     2076.58     2187.18     94.52 o
  -9   5   5      330.19      362.69     49.71 o
  -8   5   5      503.49      470.26     47.16 o
  -7   5   5     2105.68     2166.91     77.55 o
  -6   5   5      395.47      320.02     33.32 o
  -5   5   5     1952.96     2036.64     68.67 o
  -4   5   5    12651.82    12314.41    207.70 o
  -3   5   5    24829.88    25394.07    446.45 o
  -2   5   5     4586.40     4589.88    141.04 o
  -1   5   5     2824.70     3063.01    118.82 o
   0   5   5     5735.48     6149.53    173.38 o
   1   5   5     2261.23     2232.81     71.38 o
   2   5   5       80.68       30.04     27.05 o
   3   5   5     1539.31     1578.95     72.95 o
   4   5   5     4478.95     4880.24    157.68 o
   5   5   5     8264.83     8519.73    282.37 o
   6   5   5     3588.15     3685.45    182.98 o
   7   5   5     1327.16     1214.69    140.36 o
   8   5   5     6267.36     6195.81    219.66 o
   9   5   5     1975.74     1978.71    170.74 o
  10   5   5        3.43       44.86     84.05 o
  11   5   5     1278.54     1237.72    153.69 o
  12   5   5      736.58      763.58    141.65 o
  13   5   5      778.13      869.42     74.80 o
  14   5   5      299.59      333.88    268.15 o
 -16   6   5      464.79      592.18     87.72 o
 -15   6   5      940.64     1047.82     80.31 o
 -14   6   5       52.36       73.36     41.92 o
 -13   6   5      842.60      800.31     55.99 o
 -12   6   5     2956.19     2871.74    126.76 o
 -11   6   5     5331.37     5303.13    154.39 o
 -10   6   5     1693.14     1672.38     94.76 o
  -9   6   5      114.50      249.11    130.77 o
  -8   6   5     2365.99     2472.89    148.37 o
  -7   6   5     1554.57     1615.86    117.52 o
  -6   6   5      189.60       88.27     52.60 o
  -5   6   5      858.50      891.17     68.54 o
  -4   6   5     2984.78     3003.95    135.96 o
  -3   6   5     5592.26     6341.14    196.68 o
  -2   6   5     6329.05     6690.24    241.22 o
  -1   6   5       77.02       64.43     62.16 o
   0   6   5     2753.29     3002.46    183.96 o
   1   6   5     3562.23     3298.74    207.46 o
   2   6   5      427.14      505.92     44.93 o
   3   6   5     5398.98     5457.52    122.61 o
   4   6   5     4853.72     4523.21    253.76 o
   5   6   5     4927.60     4865.46    251.05 o
   6   6   5      326.06      304.68     65.92 o
   7   6   5      330.79      458.51     96.67 o
   8   6   5     2279.79     2390.24    159.98 o
   9   6   5      788.33      910.56    115.65 o
  10   6   5        7.75       26.90     77.49 o
  11   6   5      611.09      676.48    149.85 o
  12   6   5      939.82     1026.91    141.49 o
  13   6   5      677.91      754.51    133.31 o
 -15   7   5      105.26      116.60    122.63 o
 -14   7   5     1816.38     2078.65    217.06 o
 -13   7   5      150.44      187.16    110.63 o
 -12   7   5       33.08       53.66     91.84 o
 -11   7   5     3363.07     3228.06    234.27 o
 -10   7   5     1998.56     2032.05    182.16 o
  -9   7   5     1282.99     1593.42    154.16 o
  -8   7   5     3233.52     3257.03    176.29 o
  -7   7   5      216.94      212.58     68.75 o
  -6   7   5     2006.96     1765.25    122.30 o
  -5   7   5     1564.56     1513.12    107.01 o
  -4   7   5      233.25      301.90     49.64 o
  -3   7   5      176.00      188.57     68.30 o
  -2   7   5     9684.24     9882.96    323.40 o
  -1   7   5     1161.94     1156.15    131.11 o
   0   7   5     1784.11     1985.75    163.04 o
   1   7   5     2747.87     2756.57    192.04 o
   2   7   5        2.60        2.40     62.05 o
   3   7   5     1493.51     1588.71    124.95 o
   4   7   5      702.75      949.53    110.72 o
   5   7   5     2483.55     2350.98    175.54 o
   6   7   5     1019.25      947.00    127.95 o
   7   7   5      323.36      331.89     77.59 o
   8   7   5      655.29      572.40     90.81 o
   9   7   5      974.73      720.89     99.91 o
  10   7   5       28.30       22.81     72.96 o
  11   7   5       15.15       16.19    110.54 o
  12   7   5      479.84      196.10    125.92 o
 -14   8   5      847.92      666.42    155.56 o
 -13   8   5      140.21      120.60    111.44 o
 -12   8   5       85.14       38.41     99.31 o
 -11   8   5      391.37      391.18    116.97 o
 -10   8   5     1132.70     1236.84    154.12 o
  -9   8   5     1580.77     1442.13    158.53 o
  -8   8   5      403.39      353.61     85.21 o
  -7   8   5      190.72      149.51     71.43 o
  -6   8   5     1678.93     2010.01    135.41 o
  -5   8   5       30.76       -8.96     53.48 o
  -4   8   5      111.44      120.73     56.46 o
  -3   8   5      464.23      629.08     66.97 o
  -2   8   5     3416.48     3806.77    226.60 o
  -1   8   5     1296.97     1416.06    149.65 o
   0   8   5      198.21      139.56     89.58 o
   1   8   5       64.69       46.39     91.60 o
   2   8   5       46.98       15.63     53.22 o
   3   8   5      646.05      820.95     99.53 o
   4   8   5      127.43      158.12     92.85 o
   5   8   5      366.19      395.23     95.95 o
   6   8   5       54.69      145.85     84.87 o
   7   8   5       54.77      132.75     93.98 o
   8   8   5       11.59      -43.47     86.34 o
   9   8   5      224.17      177.96    108.93 o
  10   8   5      251.76      265.25    121.77 o
  11   8   5        0.66       -6.35    109.60 o
 -12   9   5        0.53      -85.60     96.44 o
 -11   9   5       64.98       95.64    102.28 o
 -10   9   5        1.25       60.38     93.74 o
  -9   9   5        0.32      102.86     94.83 o
  -8   9   5       60.70      -67.52     67.52 o
  -7   9   5     1851.00     2200.55    159.96 o
  -6   9   5     1545.56     1593.56    131.10 o
  -5   9   5        0.38       40.75     65.63 o
  -4   9   5      285.97      343.96     97.74 o
  -3   9   5       46.11       -1.56     50.00 o
  -2   9   5      145.49      145.49     71.89 o
  -1   9   5      140.36      104.66     89.75 o
   0   9   5      197.95       34.08     88.53 o
   1   9   5      947.02      733.08    134.78 o
   2   9   5     1035.78      958.34    153.83 o
   3   9   5       92.19       33.46     99.86 o
   4   9   5       64.28      -19.63     73.05 o
   5   9   5      110.35       72.49     84.63 o
   6   9   5      228.12      371.06    109.85 o
   7   9   5       80.12       48.92    120.04 o
   8   9   5       98.82       26.41     93.69 o
   9   9   5      310.53      323.67    124.28 o
 -11  10   5      452.43     1002.69    249.37 o
 -10  10   5      369.50      401.85    126.63 o
  -9  10   5      935.03     1053.38    154.95 o
  -8  10   5     4256.38     4091.26    229.30 o
  -7  10   5     2286.17     2447.96    178.76 o
  -6  10   5       41.11       37.94     89.16 o
  -5  10   5      221.58      204.12     74.42 o
  -4  10   5       18.30       -3.87     61.68 o
  -3  10   5      162.70      183.91     65.76 o
  -2  10   5      207.17      180.61     85.97 o
  -1  10   5      134.90      170.13    125.66 o
   0  10   5      968.85      996.51    221.56 o
   1  10   5     4139.88     3920.07    354.37 o
   2  10   5      592.08      832.01    115.49 o
   3  10   5      556.15      744.87    120.23 o
   4  10   5     1717.48     1561.46    153.70 o
   5  10   5      375.57      322.19    130.39 o
   6  10   5       58.36       54.80     98.57 o
   7  10   5       44.41       66.88    101.88 o
  -8  11   5     3007.93     3037.31    208.47 o
  -7  11   5     2185.27     2156.79    175.22 o
  -6  11   5       22.22      -71.52     71.52 o
  -5  11   5      410.74      491.50    124.57 o
  -4  11   5      525.68      446.44    130.47 o
  -3  11   5      561.08      504.05    129.43 o
  -2  11   5      563.29      560.33    136.59 o
  -1  11   5      206.32      170.06     88.83 o
   0  11   5     2672.80     2919.83    269.43 o
   1  11   5     3573.91     3894.51    287.14 o
   2  11   5       25.04       45.67    128.61 o
   3  11   5      203.11      109.35    136.01 o
   4  11   5     1214.67     1666.77    252.24 o
   5  11   5      590.94      488.40    123.99 o
 -19   0   6     1516.91     1713.24    407.96 o
 -18   0   6     2766.28     2419.64    247.78 o
 -17   0   6     3352.83     3263.94    253.46 o
 -16   0   6        2.28      105.13     87.01 o
 -15   0   6     2263.51     2256.98    178.69 o
 -14   0   6     7992.83     7869.54    309.78 o
 -13   0   6     4072.02     4440.44    208.27 o
 -12   0   6      122.73       92.61     48.61 o
 -11   0   6       36.05       90.39     60.69 o
 -10   0   6     1302.40     1340.90    158.10 o
  -9   0   6     8499.42     8264.72    258.61 o
  -8   0   6     1105.31      853.08     91.32 o
  -7   0   6    10298.54     9968.20    268.19 o
  -6   0   6    27792.16    28357.65    753.30 o
  -5   0   6    33540.77    31731.78    543.92 o
  -4   0   6     2746.46     3349.65     93.01 o
  -3   0   6     2826.23     2962.77     89.48 o
  -2   0   6       17.60        9.47     27.47 o
  -1   0   6      105.39      126.14     39.32 o
   0   0   6     1241.72     1061.31     57.47 o
   1   0   6    11143.62    11212.64    203.95 o
   2   0   6    69884.38    64955.83    940.85 o
   3   0   6    17416.50    16480.07    375.74 o
   4   0   6      417.58      383.49     49.49 o
   5   0   6    13774.67    13079.46    263.34 o
   6   0   6       78.02       99.25     45.07 o
   7   0   6      604.39      546.82     70.38 o
   8   0   6      338.37      220.39     92.77 o
   9   0   6     1463.90     1244.51    119.25 o
  10   0   6    10417.43    10690.53    317.63 o
  11   0   6     9274.19     9203.63    391.50 o
  12   0   6      747.60      795.65    143.86 o
  13   0   6     2134.79     2274.57    219.42 o
  14   0   6     3348.10     4209.57    547.06 o
  15   0   6      191.45      390.29    179.75 o
 -18   1   6     2942.07     2830.56    182.15 o
 -17   1   6     1842.51     1790.27    145.48 o
 -16   1   6        2.99       86.21     71.22 o
 -15   1   6     2283.49     2445.13    135.31 o
 -14   1   6     6251.84     6300.92    173.61 o
 -13   1   6     4091.26     4299.06    156.41 o
 -12   1   6       10.73       36.51     40.76 o
 -11   1   6     1101.34     1226.47     74.13 o
 -10   1   6      311.86      244.50     43.22 o
  -9   1   6     2085.77     1911.45     76.10 o
  -8   1   6      547.80      568.38     42.79 o
  -7   1   6     3419.11     3560.07     84.85 o
  -6   1   6    44708.62    43314.66    513.46 o
  -5   1   6    22042.94    23792.47    277.30 o
  -4   1   6       10.69       98.19     22.88 o
  -3   1   6    27057.16    26239.09    314.81 o
  -2   1   6        5.31       36.07     20.86 o
  -1   1   6     8029.83     7420.96    111.60 o
   0   1   6        0.86       26.96     20.79 o
   1   1   6     7472.82     6799.38    111.40 o
   2   1   6    35854.51    34499.99    392.94 o
   3   1   6    34278.95    32857.34    382.87 o
   4   1   6      318.32      261.00     34.40 o
   5   1   6      368.00      420.19     41.87 o
   6   1   6      966.90      941.85     58.30 o
   7   1   6      226.96      162.68     39.30 o
   8   1   6     1000.28     1074.19     70.55 o
   9   1   6      987.97     1093.01     87.53 o
  10   1   6    10944.97    10602.94    238.28 o
  11   1   6     7478.10     7956.17    213.51 o
  12   1   6      538.55      631.02     89.01 o
  13   1   6     1586.57     1572.49    146.79 o
  14   1   6      636.66      524.55    117.96 o
  15   1   6       48.29       -7.27     97.53 o
 -18   2   6      445.30      361.03    115.19 o
 -17   2   6      439.28      371.37     99.70 o
 -16   2   6      334.11      340.75     80.84 o
 -15   2   6      115.41      129.86     64.62 o
 -14   2   6     5562.78     5572.34    192.07 o
 -13   2   6     2314.37     2394.67    171.50 o
 -12   2   6     2753.61     2570.35    133.98 o
 -11   2   6     2967.21     2755.85    126.59 o
 -10   2   6      465.87      501.34     47.35 o
  -9   2   6     3045.10     3173.33    135.21 o
  -8   2   6       91.34       97.17     28.80 o
  -7   2   6     2533.74     2249.10     68.39 o
  -6   2   6    11437.94    11273.20    221.82 o
  -5   2   6    26297.81    25890.80    283.67 o
  -4   2   6     2067.40     2294.98     49.63 o
  -3   2   6        1.08       55.47     20.65 o
  -2   2   6     4834.41     4380.92     94.40 o
  -1   2   6     4502.27     4353.61    109.26 o
   0   2   6    11681.44    12556.08    170.93 o
   1   2   6     6816.82     6721.19     99.19 o
   2   2   6    10078.60     9675.17    137.48 o
   3   2   6     2513.33     1986.70     85.26 o
   4   2   6      745.61      790.64     52.17 o
   5   2   6      173.12      139.97     33.21 o
   6   2   6     3412.39     3458.49     97.06 o
   7   2   6      176.75      186.52     40.02 o
   8   2   6      171.12       87.19     44.21 o
   9   2   6     5221.71     5181.53    171.92 o
  10   2   6     5586.28     5470.16    170.99 o
  11   2   6     2234.26     2212.84    157.61 o
  12   2   6       55.13       64.84     69.90 o
  13   2   6      100.82       82.82     78.69 o
  14   2   6      498.66      581.03    114.11 o
 -18   3   6        0.63      170.32    101.81 o
 -17   3   6       21.34       13.66     88.27 o
 -16   3   6      366.36      436.12    107.28 o
 -15   3   6       92.48      -29.12     67.03 o
 -14   3   6     1748.74     1797.98    121.63 o
 -13   3   6     2261.39     2311.26    116.40 o
 -12   3   6     2393.64     2458.82    106.67 o
 -11   3   6      907.77      969.50     66.39 o
 -10   3   6      651.31      615.69     50.07 o
  -9   3   6      178.38      185.15     33.85 o
  -8   3   6     1982.72     2158.02     72.65 o
  -7   3   6      215.33      218.66     26.37 o
  -6   3   6     3036.72     3155.45     63.67 o
  -5   3   6     7675.08     7533.10    123.34 o
  -4   3   6     9668.57    10537.73    196.49 o
  -3   3   6       24.67        7.86     20.75 o
  -2   3   6     9074.77     9264.52    144.81 o
  -1   3   6      351.53      457.71     30.81 o
   0   3   6     7653.61     7586.86    117.16 o
   1   3   6     3526.98     3341.32     82.36 o
   2   3   6    13415.92    13762.13    231.89 o
   3   3   6     1553.27     1749.64     77.71 o
   4   3   6     2611.54     2259.12     67.19 o
   5   3   6      325.11      269.10     41.20 o
   6   3   6     1716.52     1735.22     70.65 o
   7   3   6      748.73      786.49     63.94 o
   8   3   6      993.61     1032.78     71.11 o
   9   3   6     4677.78     4290.86    246.17 o
  10   3   6     1118.48     1152.27     95.62 o
  11   3   6       17.37      -44.90     62.67 o
  12   3   6        0.73      -54.57     68.66 o
  13   3   6      353.45      357.56     94.82 o
  14   3   6       35.11      179.83    101.56 o
 -17   4   6       11.54      -80.93     80.93 o
 -16   4   6      109.12       61.53     93.07 o
 -15   4   6      742.45      887.80    128.50 o
 -14   4   6       97.42       99.58     63.50 o
 -13   4   6        4.66       -4.08     47.04 o
 -12   4   6       24.05       58.65     55.02 o
 -11   4   6       10.49      -36.02     36.19 o
 -10   4   6       74.58       87.58     33.18 o
  -9   4   6      240.72      297.35     34.22 o
  -8   4   6     2092.42     2066.81     61.52 o
  -7   4   6       38.79      -12.74     26.63 o
  -6   4   6      272.50      294.71     48.68 o
  -5   4   6      904.55      991.78     52.90 o
  -4   4   6     3824.27     3615.05     89.65 o
  -3   4   6       31.47       11.27     21.47 o
  -2   4   6      419.62      576.58     52.88 o
  -1   4   6      174.68       90.98     30.49 o
   0   4   6     3409.87     3520.03    158.24 o
   1   4   6     1199.38     1237.79     56.10 o
   2   4   6      311.65      289.26     51.52 o
   3   4   6        3.23       19.54     30.73 o
   4   4   6      599.54      568.20     55.74 o
   5   4   6     2026.04     1953.02    105.78 o
   6   4   6      291.33      241.82     60.30 o
   7   4   6       17.60       31.71     32.34 o
   8   4   6     1395.40     1249.61     77.93 o
   9   4   6      440.83      484.55     62.65 o
  10   4   6        1.86      -37.23     46.06 o
  11   4   6       50.83      -18.03     53.40 o
  12   4   6      416.62      423.78     81.72 o
  13   4   6     1051.20      900.56    147.29 o
  14   4   6      100.41      148.57     96.81 o
 -17   5   6       20.88       27.25     84.36 o
 -16   5   6      873.84      929.29    157.38 o
 -15   5   6       89.07      120.06     99.46 o
 -14   5   6      904.14      886.52     84.56 o
 -13   5   6     1545.53     1631.21     92.32 o
 -12   5   6      810.53      947.44     69.95 o
 -11   5   6      655.34      743.39     81.33 o
 -10   5   6       72.87       17.53     33.19 o
  -9   5   6      432.53      372.18     57.50 o
  -8   5   6     1158.29     1109.30     63.96 o
  -7   5   6     1211.06     1244.07     63.63 o
  -6   5   6     4669.29     4844.66    101.12 o
  -5   5   6     1681.61     1754.36     65.35 o
  -4   5   6        3.49      -20.47     20.47 o
  -3   5   6     9676.67     9848.26    181.46 o
  -2   5   6     3108.57     3506.30    106.59 o
  -1   5   6      754.39      716.12     56.99 o
   0   5   6     1386.78     1755.52     75.92 o
   1   5   6        3.84       52.91     22.90 o
   2   5   6     1277.25     1418.42     70.46 o
   3   5   6     1620.26     1742.53     85.89 o
   4   5   6      651.19      560.74     67.23 o
   5   5   6      547.69      569.23     74.12 o
   6   5   6      974.61     1122.36    100.66 o
   7   5   6      790.30     1037.05    178.14 o
   8   5   6     1684.66     1718.58    210.96 o
   9   5   6      325.05      358.36    103.39 o
  10   5   6     1256.50     1255.96    154.34 o
  11   5   6      305.98      154.19    169.39 o
  12   5   6      552.67      324.70    117.89 o
  13   5   6      953.03      899.39    163.33 o
 -16   6   6      889.09      957.05     89.24 o
 -15   6   6       27.85       86.81     46.87 o
 -14   6   6     2625.00     2968.20    101.39 o
 -13   6   6     2953.27     2925.26    139.56 o
 -12   6   6       12.04        7.56     49.18 o
 -11   6   6     2015.83     1775.62    118.71 o
 -10   6   6     2557.66     2617.34    109.91 o
  -9   6   6       11.39      -29.70     29.70 o
  -8   6   6     1919.66     2023.15    148.04 o
  -7   6   6      133.88       99.36     54.03 o
  -6   6   6     1156.38     1132.75     94.24 o
  -5   6   6     6090.42     6356.72    169.09 o
  -4   6   6      581.42      559.70     66.40 o
  -3   6   6      432.93      469.79     71.95 o
  -2   6   6     6160.69     5942.87    230.53 o
  -1   6   6     1661.45     1744.82    151.20 o
   0   6   6       51.48      -14.23     47.48 o
   1   6   6      971.54     1039.96     66.33 o
   2   6   6      805.38      889.39     52.45 o
   3   6   6      452.79      408.60     53.21 o
   4   6   6      155.83       92.01     52.37 o
   5   6   6      836.63      738.97     84.48 o
   6   6   6     2603.40     2432.20    147.61 o
   7   6   6     3835.95     3543.46    182.70 o
   8   6   6        0.12       74.67     71.41 o
   9   6   6     1442.24     1348.48    136.49 o
  10   6   6     3789.59     3812.03    224.97 o
  11   6   6      232.01      330.06    105.00 o
  12   6   6      861.03      932.32    142.36 o
 -15   7   6       80.91      -74.66    136.16 o
 -14   7   6     1938.94     1681.46    195.18 o
 -13   7   6     3391.28     3698.45    269.56 o
 -12   7   6       16.54      165.58     97.34 o
 -11   7   6      482.25      460.89    118.25 o
 -10   7   6     4509.63     4006.50    245.64 o
  -9   7   6      138.90      185.82    104.82 o
  -8   7   6      668.22      675.66     96.31 o
  -7   7   6     1025.71     1027.27    104.65 o
  -6   7   6     3765.73     3533.12    182.08 o
  -5   7   6     4638.71     4972.50    234.48 o
  -4   7   6      592.19      709.24     56.85 o
  -3   7   6     1164.87     1162.75    108.13 o
  -2   7   6     4627.63     5025.83    232.19 o
  -1   7   6     3773.12     3680.17    256.54 o
   0   7   6     1137.85     1477.78    150.85 o
   1   7   6     1243.48     1454.70    188.33 o
   2   7   6     9600.58     9336.52    276.97 o
   3   7   6     8674.29     9303.46    294.56 o
   4   7   6      316.55      271.71     96.50 o
   5   7   6     1127.44     1298.11     89.99 o
   6   7   6     4788.99     4650.82    179.72 o
   7   7   6     2820.95     2973.95    159.02 o
   8   7   6       11.76       -5.31     69.58 o
   9   7   6      912.70     1036.16    116.67 o
  10   7   6     3520.58     3063.87    195.07 o
  11   7   6      727.87      751.67    123.03 o
 -14   8   6     1811.77     1566.13    196.73 o
 -13   8   6     1510.74     1640.44    218.44 o
 -12   8   6      443.53      392.73    124.38 o
 -11   8   6      107.72       70.74     94.87 o
 -10   8   6     4367.25     3971.82    343.97 o
  -9   8   6     6291.64     6232.89    237.22 o
  -8   8   6      258.62      212.83     76.53 o
  -7   8   6     3210.75     2891.59    169.79 o
  -6   8   6     4608.14     4471.48    186.92 o
  -5   8   6     2163.69     2160.61    130.04 o
  -4   8   6      116.18      176.86     57.98 o
  -3   8   6      259.15      242.81     78.19 o
  -2   8   6     4552.54     5029.92    252.10 o
  -1   8   6     2225.20     2519.53    196.38 o
   0   8   6      125.14      145.26    107.53 o
   1   8   6     1369.02     1365.36    184.99 o
   2   8   6     5359.46     5715.52    279.41 o
   3   8   6     1951.68     1914.95    145.02 o
   4   8   6       27.06       51.80     71.46 o
   5   8   6     1438.15     1456.48    149.33 o
   6   8   6     3338.59     3360.95    230.89 o
   7   8   6     1123.88      894.08    141.72 o
   8   8   6      133.48       78.00     97.44 o
   9   8   6     2054.14     2124.55    216.50 o
  10   8   6     2603.14     2431.10    240.20 o
 -13   9   6     1153.38     1144.59    290.06 o
 -12   9   6     1729.06     1762.09    200.99 o
 -11   9   6      119.53       53.69     97.39 o
 -10   9   6     3183.38     3167.29    243.69 o
  -9   9   6     3725.55     3720.65    217.50 o
  -8   9   6        1.09       -7.99     78.51 o
  -7   9   6     4589.78     4361.73    207.12 o
  -6   9   6     4125.00     4157.60    190.72 o
  -5   9   6     2394.12     2435.46    144.82 o
  -4   9   6        0.94       -9.51     52.53 o
  -3   9   6      187.08      166.34     94.79 o
  -2   9   6     1675.51     1975.42    153.91 o
  -1   9   6     2562.63     2757.65    470.70 o
   0   9   6        0.92        4.34    127.18 o
   1   9   6     2175.03     2489.77    255.23 o
   2   9   6     6053.75     6618.57    283.47 o
   3   9   6     3788.87     3644.48    226.73 o
   4   9   6      417.46      492.00     99.58 o
   5   9   6      926.83     1149.04    143.17 o
   6   9   6     2387.70     1968.47    186.39 o
   7   9   6      381.09      355.49    115.38 o
   8   9   6        7.62       67.25    101.31 o
   9   9   6      820.85      713.84    153.99 o
 -11  10   6        2.02       -8.97     99.69 o
 -10  10   6     1413.95     1478.27    180.37 o
  -9  10   6     2362.30     2036.31    169.37 o
  -8  10   6        1.18       28.68     82.68 o
  -7  10   6     1858.59     1759.68    232.07 o
  -6  10   6     1687.50     1762.73    145.52 o
  -5  10   6     1327.60     1391.03    123.68 o
  -4  10   6      849.19      950.36    104.47 o
  -3  10   6        1.95       27.62     98.34 o
  -2  10   6      934.46      729.71    206.88 o
  -1  10   6     1774.71     1538.31    185.61 o
   0  10   6        1.16      -87.01     87.01 o
   1  10   6     2407.75     2840.31    290.56 o
   2  10   6     1694.53     2277.88    261.96 o
   3  10   6     2693.63     2718.15    188.82 o
   4  10   6      404.78      305.42    105.07 o
   5  10   6      240.80       95.18    137.04 o
   6  10   6     1960.07     2030.24    196.49 o
   7  10   6      387.45      246.24    113.51 o
  -8  11   6      152.54        0.23     86.08 o
  -7  11   6       74.72       44.01    112.35 o
  -6  11   6       22.82      -25.58     69.38 o
  -5  11   6     1389.55     1451.98    184.81 o
  -4  11   6      876.32      912.59    159.82 o
  -3  11   6      102.40      111.72    109.02 o
  -2  11   6     1975.84     2079.81    343.15 o
  -1  11   6       29.60      -68.57     80.22 o
   0  11   6      638.64      638.03    182.11 o
   1  11   6     1464.10     1892.55    306.76 o
   2  11   6       93.29      354.92    156.18 o
   3  11   6       92.33      110.39    135.22 o
   4  11   6      312.23      368.83    156.09 o
 -19   1   7      519.91      487.61    113.46 o
 -18   1   7     1064.62      974.51    120.50 o
 -17   1   7      257.53      300.58     84.84 o
 -16   1   7     1178.43     1187.17    126.38 o
 -15   1   7      984.15      801.76    107.50 o
 -14   1   7      116.56       72.80     77.60 o
 -13   1   7      293.88      247.78     65.50 o
 -12   1   7      290.87      321.14     52.35 o
 -11   1   7       57.18        4.41     53.84 o
 -10   1   7     2080.20     1996.68     77.27 o
  -9   1   7       95.23       98.02     36.97 o
  -8   1   7     7703.61     8294.56    149.32 o
  -7   1   7     3070.62     3049.54     78.94 o
  -6   1   7      762.63      783.60     68.58 o
  -5   1   7    13619.37    13883.13    193.16 o
  -4   1   7      355.37      397.94     35.56 o
  -3   1   7      131.79       96.44     23.42 o
  -2   1   7     1061.77     1206.46     45.91 o
  -1   1   7     3331.15     3370.22     76.07 o
   0   1   7    10130.45     9611.16    134.63 o
   1   1   7     8064.22     7719.23    119.64 o
   2   1   7      156.39       91.57     28.03 o
   3   1   7     5651.61     5716.52    142.75 o
   4   1   7    12310.29    11655.62    177.70 o
   5   1   7     1063.39      958.08     58.99 o
   6   1   7      981.08     1158.61     65.68 o
   7   1   7      480.27      535.65     53.98 o
   8   1   7       64.98       66.70     46.52 o
   9   1   7      297.47      370.56     66.03 o
  10   1   7       37.61      -24.09     55.53 o
  11   1   7      663.22      530.63     79.52 o
  12   1   7      444.17      676.08    111.44 o
  13   1   7       19.84       26.57     98.24 o
  14   1   7      276.07      371.06    108.67 o
 -18   2   7      436.24      420.09    114.78 o
 -17   2   7       90.96      -27.40     79.66 o
 -16   2   7     2563.28     2677.68    157.13 o
 -15   2   7      786.23      767.68     97.52 o
 -14   2   7      671.67      563.26     81.69 o
 -13   2   7     3242.14     3372.12    151.99 o
 -12   2   7     2853.05     2825.91    136.50 o
 -11   2   7      957.88      939.69     64.35 o
 -10   2   7     3797.06     3585.05    120.71 o
  -9   2   7       59.37       23.87     29.11 o
  -8   2   7    14084.68    14507.94    203.47 o
  -7   2   7    10841.62    10155.33    140.46 o
  -6   2   7      948.22     1325.90     47.55 o
  -5   2   7    15516.61    16010.64    212.93 o
  -4   2   7    15876.22    15477.58    190.78 o
  -3   2   7       49.45      160.16     25.04 o
  -2   2   7      349.71      264.57     24.75 o
  -1   2   7     3222.42     3243.32     83.01 o
   0   2   7    12733.51    13133.46    165.10 o
   1   2   7    22710.78    21573.34    257.67 o
   2   2   7      460.30      583.55     40.94 o
   3   2   7    12061.97    11266.31    174.44 o
   4   2   7     2631.75     2682.72     83.05 o
   5   2   7        1.17      -25.66     27.41 o
   6   2   7     3020.65     2900.73    135.05 o
   7   2   7       10.82       30.32     37.43 o
   8   2   7     7401.61     7155.83    165.47 o
   9   2   7     1993.06     1945.35    129.58 o
  10   2   7      185.16      157.46     67.99 o
  11   2   7     1681.62     1962.14    134.94 o
  12   2   7     1686.69     1691.31    137.03 o
  13   2   7        0.61      -28.93     79.54 o
  14   2   7      205.85      430.14    128.96 o
 -18   3   7      439.19      545.66    203.16 o
 -17   3   7       18.88      -33.73     85.23 o
 -16   3   7     3027.17     3234.03    220.93 o
 -15   3   7     5381.47     5706.95    329.96 o
 -14   3   7      238.13      186.42     66.77 o
 -13   3   7     1341.67     1374.10     90.91 o
 -12   3   7     6925.05     7389.63    196.05 o
 -11   3   7      460.77      470.01     50.78 o
 -10   3   7     2288.35     2181.44     83.29 o
  -9   3   7      361.99      321.14     37.43 o
  -8   3   7    16724.69    16179.93    205.90 o
  -7   3   7     4367.59     4293.28     95.89 o
  -6   3   7        5.42        7.85     17.24 o
  -5   3   7    30148.32    29722.94    399.16 o
  -4   3   7     6788.46     7330.00    124.00 o
  -3   3   7     2650.50     2473.05     74.95 o
  -2   3   7      227.60      209.68     28.16 o
  -1   3   7     7431.84     8081.84    136.26 o
   0   3   7    12136.07    11412.76    179.83 o
   1   3   7    13105.63    13246.37    205.87 o
   2   3   7     4218.27     4543.91    118.24 o
   3   3   7     8174.02     8393.59    142.81 o
   4   3   7     6866.60     6763.05    117.23 o
   5   3   7      112.78      127.98     36.86 o
   6   3   7      220.55      139.07     38.15 o
   7   3   7     2126.79     2492.56    100.06 o
   8   3   7     4686.27     5019.34    146.42 o
   9   3   7     2766.39     2945.39    143.13 o
  10   3   7      163.76      126.82     69.46 o
  11   3   7     2326.27     2578.62    187.25 o
  12   3   7     1273.14     1118.60    121.62 o
  13   3   7       17.57       35.62     79.21 o
  14   3   7      718.58     1026.90    148.12 o
 -18   4   7        0.80        1.35     96.22 o
 -17   4   7        5.31      156.87     93.89 o
 -16   4   7      582.18      849.32    121.38 o
 -15   4   7     3235.45     3228.24    228.31 o
 -14   4   7       92.17      189.69     66.82 o
 -13   4   7     4038.94     4457.06    145.61 o
 -12   4   7    15037.27    14788.44    264.65 o
 -11   4   7     6140.31     6078.83    138.71 o
 -10   4   7      245.82      236.82     39.30 o
  -9   4   7     1608.13     1680.24     77.40 o
  -8   4   7     6897.96     6797.47    130.83 o
  -7   4   7     8531.14     8810.94    166.39 o
  -6   4   7      459.35      626.12     58.17 o
  -5   4   7     4347.04     4356.29    100.17 o
  -4   4   7    25991.06    26706.66    361.60 o
  -3   4   7     5011.75     5243.72     98.26 o
  -2   4   7     2059.14     1984.15     55.41 o
  -1   4   7    21837.14    22027.90    318.00 o
   0   4   7    11661.53    11357.17    189.56 o
   1   4   7     7139.38     7048.08    132.47 o
   2   4   7      690.31      669.54     49.51 o
   3   4   7     6102.84     5840.72    180.32 o
   4   4   7     3944.13     3630.83    121.05 o
   5   4   7     3039.59     2708.98    117.50 o
   6   4   7       52.41       49.60     52.80 o
   7   4   7     5137.47     4902.70    136.90 o
   8   4   7    12206.91    11543.45    230.99 o
   9   4   7     5218.08     5255.58    155.75 o
  10   4   7      642.15      776.17     78.60 o
  11   4   7     3836.80     3844.41    155.24 o
  12   4   7      581.70      349.32     82.51 o
  13   4   7       20.31       70.72     84.63 o
 -17   5   7      183.27      199.46    139.91 o
 -16   5   7     1084.36     1090.29    169.59 o
 -15   5   7     2273.62     2277.71    162.71 o
 -14   5   7      134.51       66.62     63.46 o
 -13   5   7     1757.55     1788.03    101.15 o
 -12   5   7     6323.20     6028.68    143.98 o
 -11   5   7     4544.85     4432.81    126.48 o
 -10   5   7      447.30      454.71     74.62 o
  -9   5   7     1962.10     1855.29     86.04 o
  -8   5   7     2193.24     2505.03    104.04 o
  -7   5   7     3037.08     3040.62    104.85 o
  -6   5   7      148.71      104.76     33.20 o
  -5   5   7     2344.38     2184.73     73.97 o
  -4   5   7    10671.16    10875.99    175.53 o
  -3   5   7    13214.32    13387.65    209.54 o
  -2   5   7       95.83       77.09     50.51 o
  -1   5   7    10961.81    11893.08    261.47 o
   0   5   7    13803.67    13805.97    205.74 o
   1   5   7     3649.32     3766.45     95.15 o
   2   5   7       73.52       67.57     32.22 o
   3   5   7     1635.28     1641.97     83.11 o
   4   5   7     2519.69     2685.71    135.28 o
   5   5   7     4109.38     4046.55    184.03 o
   6   5   7        1.75       34.95    102.86 o
   7   5   7     9829.00     9770.02    282.22 o
   8   5   7    10831.75    10113.19    301.20 o
   9   5   7     2163.21     2096.02    189.05 o
  10   5   7      558.64      532.83    163.13 o
  11   5   7     2790.87     2897.47    274.95 o
  12   5   7      932.08     1159.63    198.32 o
  13   5   7        4.74      -48.81    140.86 o
 -16   6   7      658.76      654.49     74.59 o
 -15   6   7      484.56      430.48     56.37 o
 -14   6   7       80.37       67.73     62.27 o
 -13   6   7      928.40     1042.25     94.25 o
 -12   6   7     5879.88     5645.32    178.43 o
 -11   6   7     5730.37     5882.24    173.95 o
 -10   6   7        6.54       90.02     45.83 o
  -9   6   7     3785.49     3728.55    118.80 o
  -8   6   7     4743.52     4720.54    121.01 o
  -7   6   7      510.54      500.91     42.94 o
  -6   6   7       87.74      195.86     54.27 o
  -5   6   7     3629.95     3838.32    109.13 o
  -4   6   7     3165.66     3133.46     93.25 o
  -3   6   7     2318.45     2414.42    191.99 o
  -2   6   7      885.79      914.48     83.62 o
  -1   6   7     1499.74     1820.97    113.85 o
   0   6   7     1917.99     2011.14    130.71 o
   1   6   7     1045.30     1228.90     76.09 o
   2   6   7      243.86      221.27     44.85 o
   3   6   7     2559.92     2533.92    124.37 o
   4   6   7     3582.13     3608.36    157.02 o
   5   6   7     1563.12     1474.79    122.44 o
   6   6   7      652.90      278.49     82.33 o
   7   6   7     5187.60     5189.42    233.13 o
   8   6   7     2304.17     2277.53    182.54 o
   9   6   7      824.90      914.85    178.01 o
  10   6   7       16.58      -16.13     87.87 o
  11   6   7      224.66      397.47    108.95 o
  12   6   7      505.75      485.62    125.48 o
 -15   7   7       67.64      103.41    154.06 o
 -14   7   7       47.51       45.63    104.32 o
 -13   7   7       64.01       90.49     91.63 o
 -12   7   7     1139.91     1043.71    150.37 o
 -11   7   7     4069.64     4272.22    264.58 o
 -10   7   7      236.42      387.67    152.10 o
  -9   7   7      982.96      886.68    104.99 o
  -8   7   7     3000.39     2962.92    168.46 o
  -7   7   7      322.15      199.78     66.60 o
  -6   7   7     1862.47     1988.66    128.98 o
  -5   7   7      515.00      516.62     71.41 o
  -4   7   7     3483.14     3524.32    178.60 o
  -3   7   7       30.04       26.70     60.72 o
  -2   7   7       15.56       43.53     76.72 o
  -1   7   7     3429.27     3285.15    238.44 o
   0   7   7     1120.27     1201.94    212.85 o
   1   7   7       13.33        3.08     46.00 o
   2   7   7     1293.29     1334.50    151.98 o
   3   7   7      104.52        3.94     60.94 o
   4   7   7      354.79      334.73     59.42 o
   5   7   7     1011.69      932.93     90.69 o
   6   7   7     1399.67     1362.90    115.56 o
   7   7   7     2339.33     2202.56    150.12 o
   8   7   7       28.96      115.20     70.68 o
   9   7   7      423.64      337.26     94.35 o
  10   7   7       98.08       53.67     91.72 o
  11   7   7      264.28      228.67    100.79 o
 -14   8   7       60.64      126.00    120.25 o
 -13   8   7      165.56      129.32    106.86 o
 -12   8   7       43.32        3.57     90.68 o
 -11   8   7      378.10      242.33    139.38 o
 -10   8   7      817.37      795.70    130.14 o
  -9   8   7       19.61      -42.98     79.42 o
  -8   8   7      264.34      264.97     82.09 o
  -7   8   7        0.49       28.02     82.98 o
  -6   8   7       39.34        4.01     57.47 o
  -5   8   7       38.67      -42.66     72.89 o
  -4   8   7      694.13      834.55     80.22 o
  -3   8   7      408.27      444.73     95.33 o
  -2   8   7       66.97      -47.17     79.09 o
  -1   8   7       87.53       73.37     87.07 o
   0   8   7       83.39       70.54    101.53 o
   1   8   7        9.38      -24.83     95.72 o
   2   8   7      204.01      178.81     67.40 o
   3   8   7        3.67       11.02     59.14 o
   4   8   7      163.35      208.77    101.10 o
   5   8   7       87.64      145.49     88.86 o
   6   8   7      400.54      343.39    106.64 o
   7   8   7      520.80      566.09    125.01 o
   8   8   7       79.30      134.86    114.17 o
   9   8   7      274.34      291.47     69.43 o
  10   8   7      181.19      151.25     75.19 o
 -13   9   7        0.36      -79.48     99.76 o
 -12   9   7       30.59      -27.30     92.45 o
 -11   9   7        7.11       53.42     98.70 o
 -10   9   7       34.82        3.88     92.73 o
  -9   9   7      258.03      224.97    104.82 o
  -8   9   7      321.79      329.21     86.59 o
  -7   9   7     1548.43     1224.81    123.86 o
  -6   9   7       54.61      166.59     78.61 o
  -5   9   7      686.14      861.92    129.82 o
  -4   9   7       51.07       -6.42     50.83 o
  -3   9   7      133.62       66.09     92.11 o
  -2   9   7        0.64      -52.52     72.86 o
  -1   9   7        0.14       56.90    116.19 o
   0   9   7      691.94      570.20    169.55 o
   1   9   7      599.37      349.57    197.72 o
   2   9   7        4.42      -33.00     60.30 o
   3   9   7     1105.20     1156.73    126.62 o
   4   9   7      402.04      378.54    147.36 o
   5   9   7       16.09       98.32     86.18 o
   6   9   7        0.37       25.10     88.92 o
   7   9   7       26.59      -10.38     95.68 o
   8   9   7       57.74       21.54    106.99 o
 -11  10   7      934.52      581.87    141.46 o
 -10  10   7      136.70       37.42    100.81 o
  -9  10   7      931.37     1083.45    134.11 o
  -8  10   7     3076.01     3220.37    250.90 o
  -7  10   7     1285.33     1603.38    146.58 o
  -6  10   7       52.84      100.18     73.35 o
  -5  10   7     1165.42     1211.33    116.28 o
  -4  10   7     1399.19     1363.02    174.04 o
  -3  10   7      317.59      234.19    108.67 o
  -2  10   7       11.84      -70.77     73.24 o
  -1  10   7       98.59      -22.20     93.75 o
   0  10   7      614.38      533.62    155.26 o
   1  10   7     1498.24     1448.84    220.09 o
   2  10   7       28.14       55.66    119.04 o
   3  10   7     2206.29     1943.72    242.46 o
   4  10   7     2371.54     2656.56    246.44 o
   5  10   7      376.42      250.06    104.85 o
   6  10   7      124.23      118.41    101.75 o
  -8  11   7     1674.38     1735.82    161.64 o
  -7  11   7      986.36     1188.27    135.68 o
  -6  11   7      170.03       67.53     82.72 o
  -5  11   7      723.97      902.47    243.97 o
  -4  11   7     1617.92     1600.62    194.56 o
  -3  11   7      725.98      790.65    160.05 o
  -2  11   7       34.80       -3.15    134.77 o
  -1  11   7      748.73      787.64    134.95 o
   0  11   7     2475.14     2540.38    342.23 o
   1  11   7      664.54      501.82    172.46 o
   2  11   7       18.01       -1.89    132.99 o
   3  11   7      899.25      828.08    237.37 o
 -19   0   8       59.24       -4.76    119.22 o
 -18   0   8     1095.91     1171.44    184.63 o
 -17   0   8     4155.99     4680.51    303.04 o
 -16   0   8      331.22      279.85    102.71 o
 -15   0   8    11919.78    11919.54    411.37 o
 -14   0   8     7241.60     6532.24    285.38 o
 -13   0   8     5827.01     6050.86    261.85 o
 -12   0   8      168.26      164.37     80.50 o
 -11   0   8     1773.54     1821.02    142.65 o
 -10   0   8     7803.95     7687.41    360.59 o
  -9   0   8     8140.51     8453.18    261.29 o
  -8   0   8     2603.61     2440.68    121.14 o
  -7   0   8    31725.87    30420.73    547.60 o
  -6   0   8    32321.01    30608.86    483.86 o
  -5   0   8     3243.73     3383.37    103.38 o
  -4   0   8      611.59      546.17     47.50 o
  -3   0   8       31.74       -3.73     33.14 o
  -2   0   8      269.12      325.51     40.71 o
  -1   0   8    11811.79    10827.60    185.21 o
   0   0   8     1195.91     1041.78     62.57 o
   1   0   8    38116.20    37691.59    579.10 o
   2   0   8    34317.46    33627.36    530.96 o
   3   0   8     3462.66     3681.29    121.02 o
   4   0   8     5516.28     5421.43    155.35 o
   5   0   8     8400.80     7997.34    200.66 o
   6   0   8    10449.03    10479.35    246.22 o
   7   0   8        5.79      -57.68     57.68 o
   8   0   8     1709.99     1589.76    135.56 o
   9   0   8    10801.93    10711.72    583.91 o
  10   0   8     1599.77     1653.80    174.37 o
  11   0   8      398.11      684.50    140.54 o
  12   0   8      191.97      100.85    107.90 o
  13   0   8     2597.69     3157.51    351.62 o
  14   0   8     1971.04     2052.16    292.31 o
 -19   1   8       45.57       15.50     95.09 o
 -18   1   8     2279.69     2288.36    163.58 o
 -17   1   8     2836.87     3163.65    181.31 o
 -16   1   8      648.31      847.32     96.91 o
 -15   1   8     7845.06     7520.74    209.48 o
 -14   1   8    10046.48    10210.53    279.53 o
 -13   1   8     1327.69     1312.73    101.28 o
 -12   1   8        0.21      -44.65     44.65 o
 -11   1   8      655.05      639.20     50.42 o
 -10   1   8     1228.17     1214.87     61.73 o
  -9   1   8     5472.64     5003.19    127.99 o
  -8   1   8      841.69      773.06     55.27 o
  -7   1   8    33136.49    32699.14    439.55 o
  -6   1   8    30059.26    29511.90    427.69 o
  -5   1   8    15808.43    15691.09    203.37 o
  -4   1   8     4838.17     4331.47     82.66 o
  -3   1   8      375.75      539.04     36.03 o
  -2   1   8    13045.38    12363.03    173.27 o
  -1   1   8     6484.77     6623.26    112.55 o
   0   1   8      250.42      290.70     28.36 o
   1   1   8    34795.28    33700.18    389.89 o
   2   1   8    36196.14    34655.16    405.49 o
   3   1   8     3392.59     3250.20    107.47 o
   4   1   8     1272.31     1247.60     61.15 o
   5   1   8     3781.56     3657.83    101.11 o
   6   1   8      560.62      632.15     54.21 o
   7   1   8      212.46      138.66     44.37 o
   8   1   8      842.61     1005.92     97.06 o
   9   1   8     6356.25     6329.85    185.04 o
  10   1   8     3793.36     3882.32    164.81 o
  11   1   8       51.85       98.02     71.97 o
  12   1   8      478.38      471.12    102.42 o
  13   1   8     1232.75     1376.82    149.25 o
  14   1   8      937.13      856.10    221.88 o
 -19   2   8      297.75      398.85    127.50 o
 -18   2   8      342.02      241.28    124.40 o
 -17   2   8      354.85      367.73     99.05 o
 -16   2   8      209.40      165.84     76.26 o
 -15   2   8     3307.84     3517.69    169.60 o
 -14   2   8     7158.56     6803.57    191.29 o
 -13   2   8     2429.96     2416.96    134.00 o
 -12   2   8      301.04      242.85     47.11 o
 -11   2   8     1591.68     1713.48     88.24 o
 -10   2   8      477.77      453.10     44.65 o
  -9   2   8      264.24      281.57     40.94 o
  -8   2   8     1687.64     1677.51     64.48 o
  -7   2   8     7451.07     7190.55    158.60 o
  -6   2   8     5969.06     5408.77    130.71 o
  -5   2   8     8271.21     9176.28    141.23 o
  -4   2   8     2963.12     3186.54     66.33 o
  -3   2   8      181.05       85.97     19.17 o
  -2   2   8     8434.42     8633.18    113.51 o
  -1   2   8     2260.80     2082.43     60.81 o
   0   2   8    13910.94    13065.54    171.08 o
   1   2   8    13357.84    12830.84    243.78 o
   2   2   8     8440.46     7269.85    135.07 o
   3   2   8     1415.78     1279.68     59.61 o
   4   2   8      505.51      563.39     46.90 o
   5   2   8      385.55      357.91     42.24 o
   6   2   8     7218.67     7015.61    151.46 o
   7   2   8        0.84       22.59     40.27 o
   8   2   8      385.24      338.70     56.10 o
   9   2   8     7735.44     7574.96    201.60 o
  10   2   8     2096.07     2350.05    183.22 o
  11   2   8       74.85      -60.68     60.68 o
  12   2   8      213.78      274.57     98.43 o
  13   2   8      638.84      718.87    137.44 o
 -18   3   8      184.53      162.81    155.27 o
 -17   3   8      272.45      182.38     99.76 o
 -16   3   8       27.37      -15.56     76.58 o
 -15   3   8      338.44      261.52     87.16 o
 -14   3   8     1872.82     1949.52    208.72 o
 -13   3   8     4799.18     4644.69    166.28 o
 -12   3   8      651.48      754.86     65.06 o
 -11   3   8     1906.14     1928.69     83.22 o
 -10   3   8       95.79       60.28     31.79 o
  -9   3   8     1745.69     1793.79     78.48 o
  -8   3   8     4869.15     4533.41     88.63 o
  -7   3   8        7.45       -4.41     20.50 o
  -6   3   8     2738.93     2540.03     73.17 o
  -5   3   8     6233.52     6108.74    136.14 o
  -4   3   8     2802.58     2888.05     81.00 o
  -3   3   8        2.03        2.18     24.34 o
  -2   3   8     4275.54     4044.38     92.42 o
  -1   3   8      863.41      895.80     49.55 o
   0   3   8       81.21       70.86     29.57 o
   1   3   8     3117.94     3004.07    137.52 o
   2   3   8     2112.17     2290.69     79.94 o
   3   3   8     1748.60     1856.70     52.65 o
   4   3   8      361.63      426.88     36.98 o
   5   3   8       65.03       15.68     29.60 o
   6   3   8     4739.94     4617.02    119.11 o
   7   3   8       75.29      108.46     43.84 o
   8   3   8       96.66       72.87     47.06 o
   9   3   8     3149.41     3073.31    186.49 o
  10   3   8      505.45      547.94     93.38 o
  11   3   8       29.39       17.02     85.21 o
  12   3   8      483.01      437.35     97.19 o
  13   3   8      107.22        6.35     88.46 o
 -18   4   8      108.34       54.94     99.46 o
 -17   4   8      311.34      505.66    112.74 o
 -16   4   8       19.55      120.73     87.54 o
 -15   4   8        5.29       49.30     77.02 o
 -14   4   8      202.51      185.48     76.34 o
 -13   4   8      879.05      855.22     87.67 o
 -12   4   8       41.80       41.90     46.87 o
 -11   4   8      587.16      630.45     74.59 o
 -10   4   8       22.66      -30.14     30.14 o
  -9   4   8     1737.21     1729.29     78.89 o
  -8   4   8      290.59      307.40     39.24 o
  -7   4   8        0.32       41.08     32.72 o
  -6   4   8       82.73       85.81     32.83 o
  -5   4   8     2304.11     2179.36     89.25 o
  -4   4   8       35.11       27.81     24.26 o
  -3   4   8        0.68       17.92     22.61 o
  -2   4   8     1849.95     1779.96     61.44 o
  -1   4   8     6768.21     6842.81    126.22 o
   0   4   8      133.74      177.08     31.39 o
   1   4   8        0.37       -7.21     27.91 o
   2   4   8       22.43      -10.46     32.49 o
   3   4   8      784.43      713.61     61.65 o
   4   4   8     1736.54     1732.90     94.68 o
   5   4   8        3.19       76.28     46.37 o
   6   4   8        8.33      -20.32     54.99 o
   7   4   8       37.34       17.23     40.21 o
   8   4   8      467.51      437.66     85.00 o
   9   4   8        0.01       34.41     53.35 o
  10   4   8      285.32      233.39     60.17 o
  11   4   8      114.45      130.26     62.22 o
  12   4   8      102.97      157.73     70.23 o
  13   4   8        6.36      -52.56     81.25 o
 -17   5   8     1163.55     1396.07    213.70 o
 -16   5   8       47.29      120.84     82.86 o
 -15   5   8      643.94      564.79    107.81 o
 -14   5   8      968.04     1048.74     84.31 o
 -13   5   8      464.22      430.01     59.06 o
 -12   5   8      732.59      652.77     78.05 o
 -11   5   8     1008.12      813.73     83.24 o
 -10   5   8      613.86      516.92     63.66 o
  -9   5   8     1497.50     1391.24    115.18 o
  -8   5   8        2.68        3.18     37.00 o
  -7   5   8      792.80      703.46     62.53 o
  -6   5   8       96.46      111.08     36.36 o
  -5   5   8        3.56      -21.49     25.34 o
  -4   5   8     1244.29     1249.62     57.47 o
  -3   5   8      143.09      169.37     49.89 o
  -2   5   8     3331.83     3446.47     84.05 o
  -1   5   8     1932.22     1857.50     85.21 o
   0   5   8       45.01      -17.86     25.45 o
   1   5   8     3435.10     3180.15     90.88 o
   2   5   8      232.84      200.41     38.58 o
   3   5   8     1855.17     1951.89    101.35 o
   4   5   8        2.70        1.10     45.15 o
   5   5   8      333.38      291.40     70.72 o
   6   5   8        3.97      -48.56     57.29 o
   7   5   8     2030.02     2098.09    159.18 o
   8   5   8      121.58      159.09     85.94 o
   9   5   8      670.87      746.09    130.38 o
  10   5   8      266.93      161.93    102.52 o
  11   5   8       67.95       70.42    102.50 o
  12   5   8       49.21       35.32    107.85 o
 -16   6   8      267.58      303.99    189.94 o
 -15   6   8      538.66      485.10    114.44 o
 -14   6   8     3310.00     2993.30    155.20 o
 -13   6   8     1530.03     1594.27    112.39 o
 -12   6   8      508.63      525.63     74.73 o
 -11   6   8     2227.01     1988.11    113.48 o
 -10   6   8     5032.75     4793.13    140.77 o
  -9   6   8       79.50      125.98     44.38 o
  -8   6   8       17.52       29.73     36.58 o
  -7   6   8     2829.37     2807.68     96.63 o
  -6   6   8     1779.85     1825.91     90.93 o
  -5   6   8       44.19       -6.17     27.02 o
  -4   6   8      355.27      426.62     64.94 o
  -3   6   8     5432.39     5370.94    167.19 o
  -2   6   8     4121.88     4385.19    135.53 o
  -1   6   8     1668.33     1871.29    101.56 o
   0   6   8     6401.01     6297.78    172.96 o
   1   6   8     4259.21     4235.49    178.25 o
   2   6   8       30.89       76.67     43.17 o
   3   6   8      784.56      613.41     77.75 o
   4   6   8      394.39      480.86     81.44 o
   5   6   8       19.40       80.21     83.59 o
   6   6   8     2230.05     2348.81    254.26 o
   7   6   8     2327.11     2511.83    186.47 o
   8   6   8      272.40      145.17    112.36 o
   9   6   8     2917.02     3013.14    224.62 o
  10   6   8     2061.72     2172.65    243.30 o
  11   6   8      279.23      105.25    109.31 o
 -15   7   8      967.10      919.84     88.88 o
 -14   7   8     2981.01     3136.25    119.47 o
 -13   7   8     2543.58     2258.11    210.73 o
 -12   7   8        8.05       16.53     90.79 o
 -11   7   8     2095.48     2379.17    197.67 o
 -10   7   8     5259.97     4944.53    211.17 o
  -9   7   8      978.14      987.08    121.99 o
  -8   7   8      274.57      218.31     95.93 o
  -7   7   8     5809.96     5461.44    205.82 o
  -6   7   8     9478.48     9283.43    257.15 o
  -5   7   8     1021.38     1185.60     97.06 o
  -4   7   8      140.41      236.32     51.49 o
  -3   7   8     4975.91     5414.89    304.51 o
  -2   7   8     4922.12     5018.09    249.98 o
  -1   7   8     1989.86     2133.29    213.90 o
   0   7   8      167.66       71.57     78.31 o
   1   7   8     4157.67     4069.46    174.84 o
   2   7   8     5887.97     5963.88    227.93 o
   3   7   8      677.10      669.97     74.38 o
   4   7   8      104.19       45.94     52.22 o
   5   7   8     2396.61     2139.09    141.11 o
   6   7   8     2413.78     2291.61    150.18 o
   7   7   8     1781.94     1801.69    142.73 o
   8   7   8      740.82      756.79    111.59 o
   9   7   8     1278.98     1164.47    136.35 o
  10   7   8     2562.72     2571.75    192.13 o
 -14   8   8     1523.00     1544.67    196.83 o
 -13   8   8      805.75      868.81    149.56 o
 -12   8   8        7.80      -49.69     88.23 o
 -11   8   8     1000.57     1031.04    147.81 o
 -10   8   8     3545.29     3575.70    246.38 o
  -9   8   8     2377.18     2429.71    166.47 o
  -8   8   8       68.70        5.89     63.65 o
  -7   8   8     3238.77     3173.55    169.09 o
  -6   8   8     5658.58     5595.61    205.78 o
  -5   8   8     1877.03     2075.49    126.42 o
  -4   8   8      660.78      709.11     73.80 o
  -3   8   8     3551.00     3765.39    292.41 o
  -2   8   8     2719.56     2609.04    219.50 o
  -1   8   8       28.54       52.49    105.01 o
   0   8   8      880.65     1094.70    199.81 o
   1   8   8     2607.03     2450.11    165.81 o
   2   8   8     5639.22     5778.06    308.93 o
   3   8   8      538.17      701.45    104.94 o
   4   8   8      176.86      199.61     80.97 o
   5   8   8     4398.17     4344.68    244.77 o
   6   8   8     2604.73     2517.82    213.52 o
   7   8   8       27.93      -51.84     92.96 o
   8   8   8     1079.29     1125.45    107.43 o
   9   8   8     1331.28     1252.09    123.75 o
 -13   9   8     1472.95     1535.95    196.05 o
 -12   9   8       85.16       54.23    107.24 o
 -11   9   8     1053.95      907.61    148.60 o
 -10   9   8      903.05      770.99    115.71 o
  -9   9   8      825.84      678.58    109.09 o
  -8   9   8      487.78      481.93     95.08 o
  -7   9   8     3385.05     3316.18    183.48 o
  -6   9   8     7319.33     7365.08    243.18 o
  -5   9   8     2098.77     1906.32    170.78 o
  -4   9   8      432.05      362.88     88.46 o
  -3   9   8     3403.51     4011.51    270.06 o
  -2   9   8     1532.12     1252.70    137.81 o
  -1   9   8      138.92      261.02    126.55 o
   0   9   8      188.95       70.48    115.95 o
   1   9   8     1140.92     1107.28    168.16 o
   2   9   8     4839.48     4336.01    209.22 o
   3   9   8     2942.19     3106.73    238.93 o
   4   9   8      545.08      710.88    170.10 o
   5   9   8     4310.28     3803.32    238.11 o
   6   9   8     1389.07     1422.85    173.95 o
   7   9   8       98.24      250.11    119.53 o
   8   9   8      194.93      241.26    170.73 o
 -11  10   8      542.78      571.65    224.26 o
 -10  10   8     1047.77      891.74    132.86 o
  -9  10   8      587.84      529.42    126.35 o
  -8  10   8      453.52      444.16     99.01 o
  -7  10   8     1539.88     1579.55    169.42 o
  -6  10   8     2685.85     2575.02    347.73 o
  -5  10   8     1790.13     2024.60    142.62 o
  -4  10   8        0.21      -91.06     91.06 o
  -3  10   8      959.67      964.27    152.49 o
  -2  10   8      872.50     1100.67    159.79 o
  -1  10   8       55.88       55.20    115.42 o
   0  10   8      319.63      321.28    136.61 o
   1  10   8     1360.33     1368.33    219.12 o
   2  10   8     2396.63     2587.09    381.36 o
   3  10   8     1977.03     1928.65    169.47 o
   4  10   8       33.76      -65.76    106.48 o
   5  10   8     3365.94     3596.55    295.11 o
   6  10   8      937.55      594.67    153.73 o
  -8  11   8      827.20      815.01    150.37 o
  -7  11   8        0.94      -35.21     75.67 o
  -6  11   8      335.41      288.16    132.76 o
  -5  11   8     1519.34     1557.24    200.93 o
  -4  11   8       92.57      197.14    127.16 o
  -3  11   8      879.09      915.86    171.75 o
  -2  11   8      535.36      355.52    135.72 o
  -1  11   8       82.55       32.95    125.28 o
   0  11   8      907.59     1100.09    214.67 o
   1  11   8      648.62      705.72    191.03 o
   2  11   8      333.15      477.37    172.56 o
   3  11   8       50.00       49.04    178.42 o
 -19   1   9      320.86      339.17    111.32 o
 -18   1   9      278.88      268.09     88.84 o
 -17   1   9     2612.77     2558.88    162.48 o
 -16   1   9     1280.25     1361.81    109.92 o
 -15   1   9       95.99        6.85     64.93 o
 -14   1   9      675.52      797.34    101.21 o
 -13   1   9     1018.22     1176.78     98.20 o
 -12   1   9      814.94      791.94     80.97 o
 -11   1   9     1055.14      910.45     70.07 o
 -10   1   9        2.57        8.24     45.69 o
  -9   1   9     1656.99     1826.80    109.66 o
  -8   1   9     9400.41     8964.72    170.26 o
  -7   1   9     1120.17     1303.61    114.85 o
  -6   1   9    11911.21    11572.83    168.04 o
  -5   1   9     2409.81     2254.23     91.59 o
  -4   1   9      322.26      433.24     33.83 o
  -3   1   9     2911.31     2952.32     77.16 o
  -2   1   9        6.08       -2.30     22.87 o
  -1   1   9      404.73      256.73     29.21 o
   0   1   9      988.04      990.57     51.81 o
   1   1   9       59.19        5.41     25.70 o
   2   1   9      111.22       96.57     28.91 o
   3   1   9     1757.45     1577.51     67.06 o
   4   1   9      453.45      443.27     45.08 o
   5   1   9        1.84       18.24     32.34 o
   6   1   9     1725.80     1716.82     83.30 o
   7   1   9      491.42      421.46     64.18 o
   8   1   9      884.25      871.35     82.73 o
   9   1   9       50.86      100.11     58.01 o
  10   1   9        3.49      -17.78     63.79 o
  11   1   9        0.68       77.29     77.88 o
  12   1   9      309.69      241.30    104.10 o
  13   1   9      151.48      194.80    106.59 o
 -19   2   9     1043.07     1181.58    154.91 o
 -18   2   9       39.99       40.91     84.07 o
 -17   2   9     4450.48     4555.99    270.71 o
 -16   2   9     3685.79     3745.28    181.91 o
 -15   2   9        0.70      -57.43     57.43 o
 -14   2   9     2663.12     2500.49    140.78 o
 -13   2   9      751.04      665.84     81.68 o
 -12   2   9      642.89      779.70     62.68 o
 -11   2   9      206.81      188.14     45.99 o
 -10   2   9      195.96      194.13     36.27 o
  -9   2   9     6002.03     6038.53    119.43 o
  -8   2   9    12821.84    12187.56    193.66 o
  -7   2   9     1234.04     1161.77     51.34 o
  -6   2   9      708.47      969.96     49.93 o
  -5   2   9     3733.65     3376.64     74.51 o
  -4   2   9       37.90       58.62     21.60 o
  -3   2   9      742.75      657.11     33.74 o
  -2   2   9       75.45       -6.71     19.51 o
  -1   2   9     5526.94     5574.40    141.92 o
   0   2   9    20729.38    19554.62    256.98 o
   1   2   9     1792.82     1816.46     64.06 o
   2   2   9      353.56      349.44     37.62 o
   3   2   9     1844.33     1674.52     70.59 o
   4   2   9     2269.26     2360.60    117.69 o
   5   2   9      258.54      200.68     39.38 o
   6   2   9      944.90      863.96     65.80 o
   7   2   9     5901.14     5794.47    150.08 o
   8   2   9     3405.92     3314.46    142.28 o
   9   2   9      173.57      176.75     66.62 o
  10   2   9      680.24      813.54     99.04 o
  11   2   9       65.67       48.26     70.93 o
  12   2   9     1377.10     1495.72    133.07 o
  13   2   9       98.53      203.00    113.58 o
 -18   3   9       56.16      199.91    102.04 o
 -17   3   9     3336.97     3578.48    295.63 o
 -16   3   9     4330.02     4585.44    219.61 o
 -15   3   9      383.45      272.28     80.93 o
 -14   3   9     1706.30     1378.64    117.47 o
 -13   3   9      916.80     1068.58     80.92 o
 -12   3   9      855.97      925.01     69.12 o
 -11   3   9      998.38     1018.82     85.77 o
 -10   3   9      587.83      644.95     49.85 o
  -9   3   9     8405.14     8665.03    135.34 o
  -8   3   9    14118.41    13516.31    180.36 o
  -7   3   9      221.39      355.35     30.03 o
  -6   3   9     4391.82     4374.76     96.37 o
  -5   3   9     1224.61     1224.25     68.43 o
  -4   3   9     5147.56     4698.09    117.67 o
  -3   3   9        8.60      -24.61     24.61 o
  -2   3   9     1892.41     1893.67     70.83 o
  -1   3   9    35553.47    32934.08    409.72 o
   0   3   9    11650.74    11329.46    209.46 o
   1   3   9     4706.87     4452.34    122.52 o
   2   3   9     4314.35     3877.68    102.51 o
   3   3   9     3991.08     3872.42     78.93 o
   4   3   9      530.11      480.46     41.23 o
   5   3   9     1121.17     1281.11     67.93 o
   6   3   9     5463.02     5437.79    142.54 o
   7   3   9     6773.16     6616.08    166.36 o
   8   3   9     8601.45     8739.87    202.35 o
   9   3   9        1.80      -50.65     50.65 o
  10   3   9     1285.08     1365.78    143.67 o
  11   3   9      490.06      462.14     97.69 o
  12   3   9      671.21      612.60    110.90 o
  13   3   9        0.45       76.80    102.94 o
 -18   4   9      796.43      924.32    140.17 o
 -17   4   9     2628.62     2541.82    297.89 o
 -16   4   9     2330.73     2044.66    168.17 o
 -15   4   9     1959.20     1991.14    158.55 o
 -14   4   9      368.05      471.98     71.74 o
 -13   4   9     5165.60     5213.80    151.60 o
 -12   4   9     9947.93    10138.48    220.05 o
 -11   4   9      683.43      655.71     58.40 o
 -10   4   9     3787.09     3582.15    103.91 o
  -9   4   9    13489.47    13298.75    177.48 o
  -8   4   9     7211.92     7036.92    152.42 o
  -7   4   9     1324.40     1181.91     69.00 o
  -6   4   9      629.19      661.05     52.62 o
  -5   4   9     1461.23     1511.90     71.58 o
  -4   4   9     4474.42     4396.67    128.69 o
  -3   4   9     1721.52     1562.37     63.76 o
  -2   4   9     5364.02     5154.57    110.55 o
  -1   4   9    24847.15    24885.58    346.55 o
   0   4   9    12064.90    11685.20    196.61 o
   1   4   9        0.99       11.56     33.04 o
   2   4   9     1829.73     1691.16     88.58 o
   3   4   9     2488.50     2368.77    141.46 o
   4   4   9       66.03      118.60     46.46 o
   5   4   9      175.22      125.70     59.64 o
   6   4   9      959.42     1139.57    113.11 o
   7   4   9     8132.71     8212.61    175.06 o
   8   4   9     8042.33     8228.91    237.90 o
   9   4   9      730.22      761.00    118.60 o
  10   4   9     1807.17     1989.87    138.60 o
  11   4   9      910.73     1055.21     99.45 o
  12   4   9        4.80       19.37     66.33 o
 -17   5   9      603.55      418.59    105.67 o
 -16   5   9     2285.79     2338.28    143.82 o
 -15   5   9      756.61      830.35     87.36 o
 -14   5   9       51.65       -5.12     49.07 o
 -13   5   9     1493.67     1484.80     85.68 o
 -12   5   9     2865.56     2932.87     95.15 o
 -11   5   9      180.23      552.48    234.33 o
 -10   5   9     2916.72     2821.51    122.43 o
  -9   5   9     8303.59     8522.97    191.58 o
  -8   5   9     5045.78     5034.12    139.76 o
  -7   5   9     1234.41     1143.01     74.79 o
  -6   5   9        0.70      -13.26     35.03 o
  -5   5   9     4480.59     4409.52    117.15 o
  -4   5   9     3290.07     3407.55     96.94 o
  -3   5   9     1405.12     1474.69     68.91 o
  -2   5   9     9658.76     9696.31    165.18 o
  -1   5   9    21282.03    21656.27    307.93 o
   0   5   9     8868.91     8932.26    162.93 o
   1   5   9      413.24      394.98     45.55 o
   2   5   9     1277.05     1257.46    101.64 o
   3   5   9      107.92      157.40     53.51 o
   4   5   9       71.25      104.53     51.47 o
   5   5   9       76.19       66.27     73.04 o
   6   5   9     1134.65     1100.63    131.47 o
   7   5   9     5882.34     5825.43    382.13 o
   8   5   9     5719.87     5790.13    303.32 o
   9   5   9     1016.63      817.75    137.29 o
  10   5   9      272.99      264.87    146.86 o
  11   5   9     2641.23     2583.28    235.07 o
  12   5   9      767.90      611.22    153.25 o
 -16   6   9     1232.43     1158.46    155.07 o
 -15   6   9      191.01       71.33     89.13 o
 -14   6   9       11.93       57.26     69.35 o
 -13   6   9     1448.12     1484.32    112.06 o
 -12   6   9     2666.36     2475.80    134.87 o
 -11   6   9       85.17      -14.45     50.76 o
 -10   6   9      608.94      746.15     69.43 o
  -9   6   9     3393.57     3010.44    116.07 o
  -8   6   9     3045.18     3156.96    131.50 o
  -7   6   9     3357.96     3204.70    128.79 o
  -6   6   9       85.90      116.35     45.33 o
  -5   6   9     5979.39     6024.61    142.61 o
  -4   6   9     1645.13     1751.48     79.09 o
  -3   6   9      533.44      576.52     45.79 o
  -2   6   9     5740.62     5853.61    214.92 o
  -1   6   9     2592.06     2584.73    133.57 o
   0   6   9     1736.64     1807.66     72.55 o
   1   6   9     2570.66     2547.84    100.10 o
   2   6   9       43.09       23.67     41.63 o
   3   6   9     1736.88     1651.89    127.59 o
   4   6   9      776.87      883.53    107.85 o
   5   6   9      230.54      161.90    111.20 o
   6   6   9     2843.58     2932.00    197.15 o
   7   6   9     2465.62     2559.08    195.07 o
   8   6   9     2162.64     2167.26    190.76 o
   9   6   9     1500.35     1262.91    160.00 o
  10   6   9       85.36       37.82     92.16 o
  11   6   9      712.23      641.49    151.92 o
 -16   7   9      275.91      150.35     94.95 o
 -15   7   9       26.68      -10.76     57.32 o
 -14   7   9       75.76       93.53     50.24 o
 -13   7   9      104.13       60.27     48.98 o
 -12   7   9      160.68      158.22     47.76 o
 -11   7   9      446.12      523.94     55.09 o
 -10   7   9        2.81      -68.52     68.52 o
  -9   7   9      633.18      645.97     95.07 o
  -8   7   9     2437.64     2437.90    154.15 o
  -7   7   9     2917.25     2891.83    155.99 o
  -6   7   9      239.93      252.45     69.73 o
  -5   7   9     2188.52     2054.13    119.38 o
  -4   7   9      357.78      296.39     73.02 o
  -3   7   9      318.60      251.75     79.09 o
  -2   7   9     4292.09     4946.44    422.57 o
  -1   7   9      964.28     1136.96    287.97 o
   0   7   9      885.63      819.94     87.75 o
   1   7   9     2330.38     2470.21    148.12 o
   2   7   9     1517.86     1554.75    135.99 o
   3   7   9      696.57      641.78     79.16 o
   4   7   9     1159.02     1164.63    105.07 o
   5   7   9      966.05      946.99    103.07 o
   6   7   9     3038.08     2908.03    182.68 o
   7   7   9      862.28      717.72    108.36 o
   8   7   9       13.26        9.26    116.87 o
   9   7   9      710.69      685.13    115.55 o
  10   7   9      254.49      335.95    108.60 o
 -14   8   9       13.10      -73.88     98.52 o
 -13   8   9      102.54       54.15    101.90 o
 -12   8   9      139.87       60.08     88.94 o
 -11   8   9      873.44      631.52    128.27 o
 -10   8   9      161.69       71.73     75.47 o
  -9   8   9       38.56      106.61     72.90 o
  -8   8   9       83.61      146.31     70.14 o
  -7   8   9     1583.71     1416.46    123.39 o
  -6   8   9      578.58      610.89     87.69 o
  -5   8   9      315.72      287.31     69.27 o
  -4   8   9       17.50      -10.22     45.63 o
  -3   8   9     2550.78     2636.67    179.04 o
  -2   8   9      275.33      176.82    109.81 o
  -1   8   9       34.06       24.23     99.20 o
   0   8   9      107.31      108.10     64.58 o
   1   8   9     2522.93     2436.91    240.17 o
   2   8   9      376.69      445.46    138.93 o
   3   8   9      263.88      414.27    136.23 o
   4   8   9       56.54       83.04     80.44 o
   5   8   9     1099.23     1376.31    257.47 o
   6   8   9     2105.37     2281.36    182.38 o
   7   8   9        0.13      -59.07     77.56 o
   8   8   9       33.43       54.92     81.02 o
   9   8   9      395.98      710.55    290.06 o
 -13   9   9      108.05      214.68    125.19 o
 -12   9   9       23.82      -87.63    162.31 o
 -11   9   9      398.50      255.79    109.65 o
 -10   9   9        3.96      -81.17     81.17 o
  -9   9   9      150.04      132.39     82.85 o
  -8   9   9      657.04      544.32    100.73 o
  -7   9   9        1.30       43.10     68.74 o
  -6   9   9      684.80      874.06    102.73 o
  -5   9   9      391.38      291.37     73.57 o
  -4   9   9      372.37      373.77     74.25 o
  -3   9   9      312.71      590.63    134.73 o
  -2   9   9       80.47       49.16    123.67 o
  -1   9   9      183.04      105.64    114.79 o
   0   9   9      142.51       96.57     55.25 o
   1   9   9        8.15      -18.58     58.35 o
   2   9   9      456.16      258.71    109.20 o
   3   9   9     1301.56     1458.06    166.35 o
   4   9   9      463.34      294.68    102.73 o
   5   9   9      393.44      385.05    115.63 o
   6   9   9       43.29      -26.98     99.88 o
   7   9   9      159.61      195.15    113.41 o
 -11  10   9      493.78      269.47    116.99 o
 -10  10   9        5.43       20.38     81.43 o
  -9  10   9      415.46      243.91    104.97 o
  -8  10   9      922.08      761.72    150.75 o
  -7  10   9      246.63      140.41    102.73 o
  -6  10   9      899.55      618.38     96.98 o
  -5  10   9     2757.28     2557.53    234.33 o
  -4  10   9     1558.50     1404.41    189.18 o
  -3  10   9        9.64     -143.19    143.19 o
  -2  10   9        8.44       46.90     94.31 o
  -1  10   9        1.93      -24.75    113.04 o
   0  10   9      201.82      400.33    145.88 o
   1  10   9      314.17      222.43    150.64 o
   2  10   9      261.26      176.14    141.61 o
   3  10   9     2450.70     2586.50    275.92 o
   4  10   9     2613.90     2604.48    208.50 o
   5  10   9      207.37      286.74    170.38 o
  -7  11   9      250.64      236.89    125.68 o
  -6  11   9     1071.83      860.99    166.71 o
  -5  11   9     2914.24     2813.87    257.36 o
  -4  11   9     1700.10     1802.23    214.76 o
  -3  11   9        0.48     -111.73    111.73 o
  -2  11   9      714.46      603.13    200.33 o
  -1  11   9      381.90      415.78    127.20 o
   0  11   9      623.65      688.04    200.33 o
   1  11   9      195.11      164.51    146.46 o
   2  11   9      170.16      209.72    198.24 o
 -19   0  10      523.80      606.65    176.44 o
 -18   0  10     2202.05     2243.62    224.02 o
 -17   0  10       64.31      -24.05     97.58 o
 -16   0  10     6799.30     6450.37    309.90 o
 -15   0  10     9327.58     9337.57    356.10 o
 -14   0  10     1136.58     1346.01    198.47 o
 -13   0  10     2656.65     2470.86    279.90 o
 -12   0  10       70.19       32.80     67.43 o
 -11   0  10      965.36      900.95    108.28 o
 -10   0  10    10132.96    10235.30    265.38 o
  -9   0  10      685.87      617.68     74.41 o
  -8   0  10    16128.89    16571.66    348.91 o
  -7   0  10    11022.93    10542.98    220.90 o
  -6   0  10     6534.06     6463.54    157.14 o
  -5   0  10      863.15      742.86     59.87 o
  -4   0  10     5259.37     5172.29    133.78 o
  -3   0  10     7281.50     6897.78    173.42 o
  -2   0  10    14775.06    13988.78    256.81 o
  -1   0  10      628.26      456.70     49.84 o
   0   0  10     1935.54     2222.68     99.21 o
   1   0  10    14053.79    12676.57    250.48 o
   2   0  10     1361.00     1270.17     81.88 o
   3   0  10     1829.98     1748.39     99.66 o
   4   0  10     2785.18     2677.08    128.86 o
   5   0  10    31165.92    31295.00    543.33 o
   6   0  10     9526.88     9731.97    283.14 o
   7   0  10       50.00      -43.20     63.23 o
   8   0  10     9131.05     9008.65    623.20 o
   9   0  10      713.55      730.03    132.90 o
  10   0  10      140.84      199.69    107.08 o
  11   0  10       18.30       45.90    110.64 o
  12   0  10      439.78      298.38    166.96 o
  13   0  10     5937.25     7366.06    502.57 o
 -19   1  10     1486.15     1410.57    153.17 o
 -18   1  10     2797.65     2858.39    175.85 o
 -17   1  10      149.05      214.07     72.63 o
 -16   1  10     4509.64     4561.77    203.91 o
 -15   1  10     8332.91     8391.81    238.85 o
 -14   1  10     2376.83     2127.64    148.15 o
 -13   1  10      989.78     1223.31     97.59 o
 -12   1  10     2964.17     3074.50    138.29 o
 -11   1  10     1778.87     1846.14     96.29 o
 -10   1  10    10507.13    10538.10    204.32 o
  -9   1  10      466.41      549.75     52.39 o
  -8   1  10     9764.96     9796.38    181.27 o
  -7   1  10    23254.86    22289.14    302.15 o
  -6   1  10     7199.04     6914.45    131.00 o
  -5   1  10       38.33       24.37     24.25 o
  -4   1  10     1433.44     1475.93     73.15 o
  -3   1  10     9356.08     8010.85    127.08 o
  -2   1  10     2628.05     2530.92     68.62 o
  -1   1  10      639.81      685.38     39.87 o
   0   1  10     4559.95     4002.90     89.32 o
   1   1  10     6549.56     6240.75    117.26 o
   2   1  10     2813.65     2748.99     84.59 o
   3   1  10       88.15      107.80     33.80 o
   4   1  10     2997.91     2894.72    106.40 o
   5   1  10     5296.88     5107.38    126.00 o
   6   1  10     4322.76     4397.07    134.88 o
   7   1  10      126.86      108.19     68.01 o
   8   1  10     2099.28     2115.78    128.75 o
   9   1  10     2600.90     3015.34    160.34 o
  10   1  10        5.13       93.04     78.23 o
  11   1  10      419.86      554.34    109.43 o
  12   1  10     1368.53     1944.92    170.00 o
  13   1  10     3725.91     4325.80    272.56 o
 -19   2  10      573.10      561.01    131.60 o
 -18   2  10      355.45      398.04    105.52 o
 -17   2  10        2.18        1.49     80.51 o
 -16   2  10      930.52      849.79    103.45 o
 -15   2  10     4298.97     4117.10    268.16 o
 -14   2  10     4113.74     4051.71    184.31 o
 -13   2  10     1739.44     1499.61    107.25 o
 -12   2  10      438.41      365.87     50.12 o
 -11   2  10     5428.90     5768.46    150.45 o
 -10   2  10     3094.72     3018.84    149.19 o
  -9   2  10      811.14      928.85     79.82 o
  -8   2  10     9783.29    10206.74    192.88 o
  -7   2  10     6353.97     6504.90    121.00 o
  -6   2  10       50.83       33.67     26.06 o
  -5   2  10      256.99      267.83     31.40 o
  -4   2  10     1339.17     1390.23     53.44 o
  -3   2  10     3677.38     3604.90     80.01 o
  -2   2  10    11407.84    10648.13    182.45 o
  -1   2  10     4074.19     4069.05    108.35 o
   0   2  10     5072.98     4598.68     96.78 o
   1   2  10     7908.94     7440.41    141.58 o
   2   2  10       63.42       26.20     26.53 o
   3   2  10       49.56       10.84     29.65 o
   4   2  10     2289.48     2358.61     94.33 o
   5   2  10     3658.32     3493.37    113.80 o
   6   2  10     4993.26     5118.35    138.02 o
   7   2  10        8.12      -29.28     42.33 o
   8   2  10     1346.81     1343.62    108.57 o
   9   2  10     2502.72     2337.99    140.60 o
  10   2  10       35.24       -9.33     65.91 o
  11   2  10      685.80      847.33    108.91 o
  12   2  10     1368.93     1377.63    146.98 o
 -18   3  10      429.93      361.93    125.75 o
 -17   3  10      230.94      340.27    107.26 o
 -16   3  10       42.22       59.14     72.38 o
 -15   3  10      539.89      492.98     89.23 o
 -14   3  10     1986.36     1698.08    145.32 o
 -13   3  10     3109.85     3033.22    141.14 o
 -12   3  10       37.48        4.38     39.81 o
 -11   3  10     3679.97     3635.61    176.23 o
 -10   3  10      242.41      216.40     43.84 o
  -9   3  10      643.67      597.16     41.28 o
  -8   3  10     1236.58     1322.84     73.56 o
  -7   3  10     1594.10     1588.49     71.10 o
  -6   3  10     2439.64     2417.17    106.63 o
  -5   3  10     1271.52     1250.94     90.04 o
  -4   3  10     2163.51     2374.30    138.04 o
  -3   3  10      617.53      451.66     47.58 o
  -2   3  10     9241.84     9311.01    171.34 o
  -1   3  10      116.51      233.95     65.59 o
   0   3  10       81.82       76.45     37.15 o
   1   3  10     3499.17     3284.98    121.19 o
   2   3  10      446.17      542.06     59.91 o
   3   3  10     1551.40     1587.10     66.65 o
   4   3  10      194.18      177.62     36.23 o
   5   3  10     1408.15     1413.20     79.90 o
   6   3  10     1195.40     1226.96    102.10 o
   7   3  10      313.40      307.85     57.70 o
   8   3  10       83.53      113.98     51.01 o
   9   3  10     1777.23     1718.80    113.07 o
  10   3  10      223.55      203.60     86.62 o
  11   3  10      839.30      901.27    115.35 o
  12   3  10     2115.21     1998.68    164.41 o
 -18   4  10      142.68      127.47     97.95 o
 -17   4  10       93.14       45.87    113.25 o
 -16   4  10       58.84      -17.67     82.08 o
 -15   4  10      475.92      339.86     93.42 o
 -14   4  10      216.36      171.76     56.72 o
 -13   4  10       56.11       11.90     58.87 o
 -12   4  10      730.07      702.26     68.54 o
 -11   4  10       61.84       92.08     63.38 o
 -10   4  10       77.03       -3.48     27.86 o
  -9   4  10      446.01      675.79     59.75 o
  -8   4  10      565.95      609.47     56.29 o
  -7   4  10      246.26      397.81     47.44 o
  -6   4  10     1228.54     1289.78     75.66 o
  -5   4  10        1.26       34.33     29.98 o
  -4   4  10       36.00       -9.14     27.55 o
  -3   4  10      191.48      253.13     34.08 o
  -2   4  10      378.84      375.34     40.35 o
  -1   4  10      482.15      426.50     43.39 o
   0   4  10       27.51       50.03     37.77 o
   1   4  10       22.29      -31.76     31.76 o
   2   4  10      188.49      109.88     43.42 o
   3   4  10      921.67      932.86     77.77 o
   4   4  10        3.36       20.02     52.31 o
   5   4  10      437.06      437.10     97.46 o
   6   4  10      447.83      342.77     84.26 o
   7   4  10      276.12      148.44     85.69 o
   8   4  10     1332.01     1399.69    131.35 o
   9   4  10        9.10       47.71     48.55 o
  10   4  10      318.40      219.67     59.51 o
  11   4  10        1.59       -5.00     66.23 o
  12   4  10      808.75      829.37     98.21 o
 -17   5  10      312.26      332.36     96.33 o
 -16   5  10      186.28      173.87     69.67 o
 -15   5  10       22.86      -23.95     65.73 o
 -14   5  10        1.05      -38.56     64.17 o
 -13   5  10      268.20      263.72     53.74 o
 -12   5  10        8.11       17.71    104.51 o
 -11   5  10     1876.97     1789.64    125.50 o
 -10   5  10     3684.27     3638.48    182.24 o
  -9   5  10       28.54      -31.00     42.29 o
  -8   5  10     1658.83     1695.51     94.51 o
  -7   5  10       80.97      101.30     42.71 o
  -6   5  10      203.27      186.17     37.06 o
  -5   5  10      177.63      184.21     41.07 o
  -4   5  10     2104.69     2153.67     81.57 o
  -3   5  10     2444.33     2335.80     78.75 o
  -2   5  10     4080.07     4252.34    104.15 o
  -1   5  10     2297.89     2379.11     74.98 o
   0   5  10     5389.44     5369.70    127.43 o
   1   5  10     2745.55     2656.58    116.68 o
   2   5  10       62.59      -20.72     42.69 o
   3   5  10        4.27        2.66     44.92 o
   4   5  10        0.07       14.85     57.73 o
   5   5  10      156.84       63.40     63.32 o
   6   5  10     1819.33     2029.95    178.76 o
   7   5  10      198.99      257.27     89.23 o
   8   5  10     1627.04     1656.83    232.91 o
   9   5  10     1231.93     1090.26    154.98 o
  10   5  10       29.01       -3.58    100.86 o
  11   5  10      341.53      337.80    181.06 o
 -17   6  10        0.71      -94.54     94.54 o
 -16   6  10      220.81      176.28    102.32 o
 -15   6  10      182.95      222.68    101.26 o
 -14   6  10      914.16      958.08    142.54 o
 -13   6  10      412.00      304.60     95.78 o
 -12   6  10       18.40      -40.38     50.12 o
 -11   6  10     3341.81     3213.78    144.94 o
 -10   6  10     2499.59     2370.49    129.63 o
  -9   6  10      132.08       67.73     52.39 o
  -8   6  10     2308.70     2336.79    120.36 o
  -7   6  10      200.27      267.20     55.48 o
  -6   6  10      122.48      107.90     41.96 o
  -5   6  10      215.31      222.26     52.26 o
  -4   6  10     1147.73     1027.92     61.82 o
  -3   6  10     8458.59     8288.66    187.12 o
  -2   6  10     9130.88     9294.21    284.79 o
  -1   6  10      246.70      177.53     73.75 o
   0   6  10     7097.11     7096.66    170.99 o
   1   6  10     6387.03     6549.11    227.33 o
   2   6  10        7.12      -41.40     41.40 o
   3   6  10       72.88      153.85     57.88 o
   4   6  10      482.70      511.39     93.06 o
   5   6  10     1433.55     1404.24    140.02 o
   6   6  10     2701.32     2637.72    199.21 o
   7   6  10      318.86      414.36    110.86 o
   8   6  10     3607.22     3647.54    387.55 o
   9   6  10     1705.23     1769.54    256.27 o
  10   6  10      664.96      522.41    142.43 o
 -16   7  10      466.23      316.59     80.35 o
 -15   7  10     1307.87     1392.60    114.92 o
 -14   7  10     1267.19     1328.20     99.66 o
 -13   7  10      302.20      390.38     66.56 o
 -12   7  10      151.04      168.68     87.92 o
 -11   7  10     2575.27     2613.63    116.69 o
 -10   7  10     2710.43     2662.16    139.28 o
  -9   7  10       20.06       47.89     37.15 o
  -8   7  10      815.50      880.86     58.08 o
  -7   7  10     4706.00     4332.48    143.40 o
  -6   7  10     3824.61     3988.90    176.51 o
  -5   7  10      119.34      167.58     60.83 o
  -4   7  10      223.65      242.56    154.22 o
  -3   7  10     6291.03     6316.32    192.05 o
  -2   7  10     4075.83     3763.40    162.63 o
  -1   7  10      783.68      839.55     91.12 o
   0   7  10     1632.63     1712.93    131.38 o
   1   7  10     3164.07     3439.22    143.15 o
   2   7  10     1947.58     1767.43    116.84 o
   3   7  10      146.30       57.81     59.99 o
   4   7  10      981.44     1184.84    112.57 o
   5   7  10     2508.12     2591.63    165.27 o
   6   7  10     1320.72     1196.95    140.36 o
   7   7  10       31.74      -28.88     71.62 o
   8   7  10     1414.14     1331.98    181.92 o
   9   7  10     1492.34     1507.32    158.76 o
 -14   8  10     1445.37     1235.97    177.53 o
 -13   8  10       10.01       64.70    169.45 o
 -12   8  10      648.91      427.96    117.91 o
 -11   8  10     2426.09     2164.49    192.59 o
 -10   8  10      569.03      607.07    103.21 o
  -9   8  10      664.21      742.00    105.48 o
  -8   8  10     1148.84     1040.99    115.86 o
  -7   8  10     3878.04     3856.70    187.63 o
  -6   8  10     5929.88     5885.29    222.13 o
  -5   8  10        0.40      -50.68     50.68 o
  -4   8  10     3859.33     3498.75    182.68 o
  -3   8  10     4250.54     4611.01    279.31 o
  -2   8  10      889.39     1033.50    248.85 o
  -1   8  10      259.60      239.97     88.78 o
   0   8  10     2792.29     2621.90    162.28 o
   1   8  10     3967.86     3632.52    375.40 o
   2   8  10     3747.77     3525.05    200.87 o
   3   8  10      106.87      148.43     92.90 o
   4   8  10     2051.07     2056.80    139.61 o
   5   8  10     5396.92     5016.06    196.84 o
   6   8  10      970.49      994.57    153.53 o
   7   8  10      253.54      223.43     77.95 o
   8   8  10      668.84      697.50    111.76 o
 -13   9  10       23.55      125.13    112.87 o
 -12   9  10      802.91      506.25    132.63 o
 -11   9  10     1556.24     1434.05    172.58 o
 -10   9  10       55.32      -65.49     73.94 o
  -9   9  10      565.09      660.81    128.71 o
  -8   9  10      797.04      531.80    100.46 o
  -7   9  10     5579.42     5500.76    312.94 o
  -6   9  10     5259.21     5255.69    215.68 o
  -5   9  10       45.70       59.20     63.55 o
  -4   9  10     5868.43     5885.89    318.12 o
  -3   9  10     2659.34     2680.14    272.12 o
  -2   9  10      344.35      255.55    106.69 o
  -1   9  10        1.70      -59.01    109.26 o
   0   9  10        2.29      -58.18     58.18 o
   1   9  10     1418.13     1472.63    132.60 o
   2   9  10     4346.16     4749.13    571.38 o
   3   9  10        0.55      -56.97    113.72 o
   4   9  10     3503.36     3340.96    235.12 o
   5   9  10     3898.14     3964.89    319.95 o
   6   9  10      218.90      180.06    113.75 o
 -10  10  10      447.56      434.17    123.62 o
  -9  10  10      257.56      178.66     92.89 o
  -8  10  10      386.61      363.31    107.92 o
  -7  10  10     2304.39     2344.65    197.18 o
  -6  10  10     1938.90     2022.66    151.02 o
  -5  10  10        0.08      -98.12     98.12 o
  -4  10  10     1274.08     1293.61    182.95 o
  -3  10  10      942.17     1112.56    206.83 o
  -2  10  10       76.26       27.99     96.81 o
  -1  10  10       86.09      226.12    137.48 o
   0  10  10      148.50      227.50    195.63 o
   1  10  10     1306.05     1076.72    207.79 o
   2  10  10     1764.20     1767.34    302.06 o
   3  10  10       48.26       16.62     83.41 o
   4  10  10     1868.71     1867.78    204.89 o
  -7  11  10       99.53       31.81    115.55 o
  -6  11  10      893.41      768.20    161.54 o
  -5  11  10       71.57      139.19    130.49 o
  -4  11  10      447.76      174.89    173.72 o
  -3  11  10      654.28      433.51    163.19 o
  -2  11  10      141.70      169.51    158.19 o
  -1  11  10       18.51     -114.16    114.16 o
   0  11  10      713.05      748.38    202.53 o
   1  11  10      732.07      511.26    236.85 o
 -19   1  11      141.13      291.72    117.37 o
 -18   1  11       28.25       28.19     80.22 o
 -17   1  11     1970.82     2176.85    149.21 o
 -16   1  11      295.00      342.07    130.16 o
 -15   1  11      325.83      528.93    120.45 o
 -14   1  11       39.28       76.94     69.45 o
 -13   1  11      696.54      722.74     81.64 o
 -12   1  11       62.29       21.73     52.33 o
 -11   1  11      634.68      587.53     88.61 o
 -10   1  11      341.96      426.24     55.38 o
  -9   1  11     5896.47     6049.20    142.94 o
  -8   1  11     1378.49     1393.76     69.03 o
  -7   1  11       10.32        4.68     27.34 o
  -6   1  11     2627.27     2832.15    108.18 o
  -5   1  11     2885.33     3174.92     79.69 o
  -4   1  11     1063.45     1005.53     49.54 o
  -3   1  11      698.34      836.86     46.37 o
  -2   1  11     8877.55     8596.34    138.24 o
  -1   1  11       85.28       40.79     25.62 o
   0   1  11     1461.21     1371.36     60.21 o
   1   1  11      192.67      192.31     32.05 o
   2   1  11      139.26      152.22     35.47 o
   3   1  11     1959.79     1898.22     85.12 o
   4   1  11     1678.69     1469.87     75.89 o
   5   1  11     2288.30     2270.92    101.56 o
   6   1  11     2737.28     2914.78    180.84 o
   7   1  11     2388.27     2478.20    126.75 o
   8   1  11      796.23      846.24     93.90 o
   9   1  11      280.17      290.39     87.47 o
  10   1  11        9.43      -74.50     74.50 o
  11   1  11      100.98      186.60     95.14 o
  12   1  11      468.84      326.19    168.18 o
 -19   2  11      226.98      164.45    103.02 o
 -18   2  11      884.35      973.51    178.52 o
 -17   2  11     5216.65     5731.02    251.47 o
 -16   2  11     2444.74     2385.38    180.38 o
 -15   2  11       24.48       50.21     77.54 o
 -14   2  11        4.41      -35.08     55.51 o
 -13   2  11     2839.45     3141.95    148.10 o
 -12   2  11     1081.65     1116.09     81.49 o
 -11   2  11       51.89       33.23     40.41 o
 -10   2  11     4671.85     4979.73    170.06 o
  -9   2  11     6418.29     6153.27    141.13 o
  -8   2  11     6205.33     6145.70    114.98 o
  -7   2  11      736.72      713.62     51.17 o
  -6   2  11       19.60      -28.93     28.93 o
  -5   2  11     8316.34     8091.72    137.95 o
  -4   2  11     3732.78     3583.63    104.01 o
  -3   2  11     3852.93     3764.12    119.50 o
  -2   2  11     9412.10     9233.88    211.70 o
  -1   2  11    12558.37    11901.94    180.62 o
   0   2  11       31.88       14.54     26.16 o
   1   2  11      170.17      209.54     35.05 o
   2   2  11      544.70      626.44     45.73 o
   3   2  11     2740.54     2844.14     97.00 o
   4   2  11     4584.64     4188.70    118.51 o
   5   2  11      429.20      320.50     51.40 o
   6   2  11     8845.16     9327.90    193.89 o
   7   2  11     2098.56     1926.45    122.28 o
   8   2  11       38.56       22.89     61.54 o
   9   2  11     1644.20     1856.34    131.72 o
  10   2  11       34.18        5.86     71.26 o
  11   2  11      117.18       42.11     90.11 o
  12   2  11      720.79      810.78    134.63 o
 -19   3  11      116.84       61.99    146.06 o
 -18   3  11     1573.82     1844.53    178.35 o
 -17   3  11     4089.22     4224.02    223.65 o
 -16   3  11     1221.76     1195.83    150.15 o
 -15   3  11        2.47       81.53     78.96 o
 -14   3  11      274.84      289.95     84.23 o
 -13   3  11     1487.29     1527.86    113.14 o
 -12   3  11     4670.71     4563.97    162.13 o
 -11   3  11      159.13      234.90     45.13 o
 -10   3  11     9507.09     9141.88    171.87 o
  -9   3  11    28260.03    28499.29    351.79 o
  -8   3  11     2086.35     2039.89     75.75 o
  -7   3  11     1223.97     1344.05     51.42 o
  -6   3  11     5677.05     5864.60    148.04 o
  -5   3  11     5469.23     5358.32    149.70 o
  -4   3  11     2026.08     2061.87     92.65 o
  -3   3  11      506.68      681.17     77.85 o
  -2   3  11    18129.61    17001.92    269.35 o
  -1   3  11    15100.25    15166.08    283.46 o
   0   3  11     3400.91     3164.96    113.27 o
   1   3  11     1286.36     1435.02     85.38 o
   2   3  11      374.12      445.68     36.65 o
   3   3  11     3532.63     3405.35     98.59 o
   4   3  11     1177.47     1115.46     68.75 o
   5   3  11      363.42      443.10     54.30 o
   6   3  11    10485.07    10272.29    238.89 o
   7   3  11     6957.50     6955.38    185.12 o
   8   3  11      181.64      189.75     60.80 o
   9   3  11      588.35      349.91     82.87 o
  10   3  11     1407.77     1795.47    174.85 o
  11   3  11      642.82      601.53    108.93 o
  12   3  11      635.07     1199.89    361.01 o
 -18   4  11     3002.72     2737.44    202.18 o
 -17   4  11     3738.76     3810.95    230.83 o
 -16   4  11     1467.41     1473.95    143.81 o
 -15   4  11     1445.48     1494.22    137.47 o
 -14   4  11       34.02       86.71     59.08 o
 -13   4  11     4605.19     4633.02    150.93 o
 -12   4  11     5077.80     5269.62    181.12 o
 -11   4  11       18.61       30.93     37.84 o
 -10   4  11    13212.60    13011.76    192.05 o
  -9   4  11    13675.84    13712.65    242.55 o
  -8   4  11     2097.74     2195.07     97.71 o
  -7   4  11       29.60       50.56     38.15 o
  -6   4  11      287.00      408.35     57.00 o
  -5   4  11     1134.20     1043.54     71.16 o
  -4   4  11     4156.38     4181.75    108.62 o
  -3   4  11      266.99      311.69     39.56 o
  -2   4  11    13434.42    13582.92    225.85 o
  -1   4  11    21664.03    20812.16    341.87 o
   0   4  11     2323.28     2373.35    106.04 o
   1   4  11       68.39       86.91     43.94 o
   2   4  11     5100.38     4765.82    145.48 o
   3   4  11     2105.31     1984.55    118.94 o
   4   4  11      276.14      230.13     65.15 o
   5   4  11      299.07      240.14     81.39 o
   6   4  11     4751.46     4670.40    213.65 o
   7   4  11     6075.10     6236.12    262.70 o
   8   4  11     2005.25     1797.51    112.22 o
   9   4  11      686.79      697.76     77.92 o
  10   4  11     2330.33     2236.39    117.43 o
  11   4  11     1404.19     1453.94    110.96 o
 -17   5  11     2498.53     2299.89    139.04 o
 -16   5  11     2523.96     2715.94    140.80 o
 -15   5  11       36.26      -62.56     62.56 o
 -14   5  11       64.22       60.05     49.62 o
 -13   5  11     1380.83     1313.17    152.05 o
 -12   5  11      392.50      437.83    105.71 o
 -11   5  11      662.86      752.83    100.40 o
 -10   5  11     7956.05     7808.45    216.35 o
  -9   5  11    10135.16     9912.66    222.96 o
  -8   5  11     3010.23     3151.14    126.87 o
  -7   5  11     1100.78     1148.52     79.75 o
  -6   5  11      422.75      355.22     52.20 o
  -5   5  11     1738.23     1824.95     82.72 o
  -4   5  11     2969.85     2793.80    102.34 o
  -3   5  11      534.20      641.68     49.34 o
  -2   5  11    13009.40    12889.55    217.65 o
  -1   5  11    22305.98    21963.70    358.61 o
   0   5  11     8242.52     8260.12    201.09 o
   1   5  11      508.13      519.30     65.58 o
   2   5  11     6218.84     5975.80    178.45 o
   3   5  11     2492.85     2938.38    274.90 o
   4   5  11       28.29       82.63     79.52 o
   5   5  11      968.85      910.61    109.38 o
   6   5  11     4376.00     4243.83    216.03 o
   7   5  11     3615.85     3541.59    216.11 o
   8   5  11     1256.82     1264.50    166.18 o
   9   5  11      129.94       90.36    102.25 o
  10   5  11     2297.05     2075.28    216.07 o
 -17   6  11     2188.22     2120.83    213.80 o
 -16   6  11     3218.25     3120.01    234.44 o
 -15   6  11       94.45      -34.90     85.42 o
 -14   6  11      847.05      758.31    127.73 o
 -13   6  11     1734.40     1820.75    145.86 o
 -12   6  11      123.49      127.06     62.22 o
 -11   6  11      753.88      807.39    101.36 o
 -10   6  11     1599.76     1610.45    132.14 o
  -9   6  11     3271.18     3415.14    146.85 o
  -8   6  11     5584.16     5600.60    172.96 o
  -7   6  11      837.60      886.86     80.82 o
  -6   6  11     1337.75     1361.93     84.39 o
  -5   6  11     6203.16     6163.64    165.93 o
  -4   6  11      390.71      371.59     55.37 o
  -3   6  11      695.30      678.84     62.50 o
  -2   6  11     7303.77     7349.72    223.35 o
  -1   6  11     4606.76     4539.13    133.97 o
   0   6  11     6136.31     6385.78    170.43 o
   1   6  11      206.16      143.53     53.63 o
   2   6  11     4386.45     4282.24    171.10 o
   3   6  11     2438.51     2261.08    141.68 o
   4   6  11       58.72       59.36     78.72 o
   5   6  11     2896.12     2770.35    199.07 o
   6   6  11     3260.33     3116.17    215.46 o
   7   6  11     1475.44     1502.10    165.18 o
   8   6  11      607.26      577.39    126.01 o
   9   6  11       15.40      -91.33     91.33 o
  10   6  11      700.97      876.40    159.27 o
 -16   7  11     2756.36     2670.49    200.93 o
 -15   7  11      132.77      236.24    131.47 o
 -14   7  11     1222.68     1123.10    132.13 o
 -13   7  11      260.81      208.31     62.37 o
 -12   7  11     1365.98     1577.35    105.76 o
 -11   7  11     1187.09     1056.06     98.69 o
 -10   7  11      229.67      301.71     55.47 o
  -9   7  11     1285.82     1200.82     78.21 o
  -8   7  11     5164.07     5322.44    204.93 o
  -7   7  11     1138.18     1158.76     86.14 o
  -6   7  11      258.46      230.25     52.88 o
  -5   7  11     1405.64     1418.82    122.34 o
  -4   7  11      151.69      134.02     47.28 o
  -3   7  11     2616.27     2847.51    129.00 o
  -2   7  11     1180.42     1124.30     84.99 o
  -1   7  11      850.88      783.25     78.56 o
   0   7  11      699.41      658.51     89.01 o
   1   7  11     1658.43     1404.97    108.58 o
   2   7  11      474.90      431.21     77.67 o
   3   7  11      953.27      963.59    110.84 o
   4   7  11        5.67      -10.27     61.86 o
   5   7  11     1235.26     1209.21    126.08 o
   6   7  11     1527.08     1674.83    167.60 o
   7   7  11      119.86      135.13     88.52 o
   8   7  11      184.66      344.32    108.06 o
   9   7  11       34.78       97.12     94.67 o
 -14   8  11      161.95      134.39    117.15 o
 -13   8  11      135.81      174.37    110.37 o
 -12   8  11     1140.39      929.40    185.12 o
 -11   8  11     1765.68     1561.09    172.42 o
 -10   8  11      442.37      411.94     95.40 o
  -9   8  11      209.35      126.76     75.81 o
  -8   8  11     1099.23      762.31    104.12 o
  -7   8  11     1102.53     1057.78    113.70 o
  -6   8  11       73.62      180.14     90.06 o
  -5   8  11      172.94      219.63     73.19 o
  -4   8  11     2110.40     1948.98    198.45 o
  -3   8  11     1369.01     1328.11    100.47 o
  -2   8  11        0.54      -19.61     49.53 o
  -1   8  11        6.63      -38.95     55.53 o
   0   8  11     1593.63     1739.87    139.21 o
   1   8  11     1176.75     1298.28    185.01 o
   2   8  11        3.41      -23.58     85.48 o
   3   8  11      147.75       66.95    107.23 o
   4   8  11       78.66      -31.36     58.37 o
   5   8  11      564.58      455.30     88.10 o
   6   8  11      161.00      100.08     75.03 o
   7   8  11        1.67      174.80     82.00 o
 -13   9  11      129.45      106.66    113.41 o
 -12   9  11      162.27      108.44    105.43 o
 -11   9  11      247.91      125.13    132.05 o
 -10   9  11       51.03      -48.21     76.23 o
  -9   9  11        2.72       12.80     74.16 o
  -8   9  11       13.54      -26.77     66.33 o
  -7   9  11      138.94       81.55     73.63 o
  -6   9  11      891.92      822.79    103.53 o
  -5   9  11      462.04      449.06     82.07 o
  -4   9  11     1671.12     1573.82    194.19 o
  -3   9  11       38.89       96.48    121.90 o
  -2   9  11       86.77      -20.07     96.34 o
  -1   9  11      107.63        0.86     59.08 o
   0   9  11       42.48       99.53     64.03 o
   1   9  11      215.91      247.02     86.52 o
   2   9  11      356.22      274.85    131.22 o
   3   9  11      890.02     1049.88    143.37 o
   4   9  11      239.91      152.98    103.93 o
   5   9  11      149.41      256.13    108.73 o
   6   9  11        1.22      -16.63    105.57 o
 -10  10  11        0.56      102.18    102.35 o
  -9  10  11      187.64      151.83     88.87 o
  -8  10  11      910.09      741.41    117.32 o
  -7  10  11       11.31        0.52     72.40 o
  -6  10  11     2524.39     2434.32    232.24 o
  -5  10  11     3488.14     3952.30    346.17 o
  -4  10  11      423.27      417.54    166.94 o
  -3  10  11      610.52      503.35    162.55 o
  -2  10  11      104.02      276.75    112.11 o
  -1  10  11      142.21        6.37    127.91 o
   0  10  11       50.01       45.31    131.60 o
   1  10  11        1.47     -124.47    128.58 o
   2  10  11      496.22      676.30    190.68 o
   3  10  11     1330.37     1403.01    218.47 o
  -6  11  11     3078.89     2961.80    268.02 o
  -5  11  11     3708.79     3843.83    356.09 o
  -4  11  11      873.34      852.74    199.80 o
  -3  11  11      490.52      402.53    178.55 o
  -2  11  11      619.60      323.03    169.07 o
  -1  11  11      706.94      784.42    159.37 o
 -19   0  12     1845.57     1933.11    223.93 o
 -18   0  12     1270.84     1340.17    186.41 o
 -17   0  12      617.85      487.69    135.81 o
 -16   0  12     2299.83     2230.12    204.95 o
 -15   0  12     2897.69     3102.87    281.80 o
 -14   0  12      599.78      664.76    119.41 o
 -13   0  12      101.00       80.63     79.35 o
 -12   0  12    10412.25     9382.45    317.62 o
 -11   0  12     5493.71     4832.89    216.00 o
 -10   0  12     5483.29     5435.42    296.53 o
  -9   0  12      184.01      199.56     58.18 o
  -8   0  12     3515.46     3565.16    127.71 o
  -7   0  12     3679.15     3207.37    116.90 o
  -6   0  12     5210.72     5431.93    148.72 o
  -5   0  12     7678.62     8183.63    188.14 o
  -4   0  12    35427.95    34711.49    552.05 o
  -3   0  12    35256.38    35762.36    848.76 o
  -2   0  12      201.31      210.65     44.54 o
  -1   0  12     4110.35     3991.34    127.06 o
   0   0  12     2955.69     2775.37    108.92 o
   1   0  12       19.82      -37.79     37.79 o
   2   0  12     2221.67     2085.80    109.61 o
   3   0  12      118.00      119.66     52.17 o
   4   0  12    14045.25    13239.44    333.62 o
   5   0  12    32001.81    32492.91    649.36 o
   6   0  12      203.48       62.85     83.98 o
   7   0  12     1884.78     2109.13    187.55 o
   8   0  12     2302.42     2267.21    202.34 o
   9   0  12       40.91      -84.85     95.74 o
  10   0  12      105.70      214.69    138.43 o
  11   0  12       20.34     -107.48    198.24 o
 -19   1  12     2228.62     2329.61    265.81 o
 -18   1  12     1268.06     1577.50    150.10 o
 -17   1  12      416.63      411.33     92.79 o
 -16   1  12     1491.11     1549.52    124.42 o
 -15   1  12     2946.80     3053.67    178.33 o
 -14   1  12     1189.98     1102.18     99.02 o
 -13   1  12       22.54        5.46     52.60 o
 -12   1  12     6907.54     6316.62    182.79 o
 -11   1  12     7975.88     8355.81    186.61 o
 -10   1  12     2529.33     2418.75    117.09 o
  -9   1  12        9.18      -34.30     34.30 o
  -8   1  12     6671.74     6743.70    139.03 o
  -7   1  12     4004.88     3990.08    102.38 o
  -6   1  12     9361.37     9309.98    152.01 o
  -5   1  12     3058.00     3166.81     83.18 o
  -4   1  12    19870.43    18938.11    249.53 o
  -3   1  12    16627.45    15960.80    218.83 o
  -2   1  12     1893.89     1684.83     65.95 o
  -1   1  12     3152.72     2822.44     75.85 o
   0   1  12      198.53      243.91     33.99 o
   1   1  12     2407.20     2375.04     79.63 o
   2   1  12      156.16      123.74     34.66 o
   3   1  12     1582.09     1525.44     75.54 o
   4   1  12    11203.51    11024.33    207.98 o
   5   1  12    11324.87    11194.19    235.25 o
   6   1  12       36.07       21.12     52.29 o
   7   1  12       70.93       35.82     55.00 o
   8   1  12     2569.53     2750.40    219.73 o
   9   1  12        3.02      128.18     79.98 o
  10   1  12        0.35       26.59    104.08 o
  11   1  12     1171.62     1347.47    151.29 o
 -19   2  12     1164.19     1259.28    189.57 o
 -18   2  12       40.00      -23.81     77.77 o
 -17   2  12      307.08      275.58    102.44 o
 -16   2  12      602.95      740.20    172.89 o
 -15   2  12      706.96      590.72     89.31 o
 -14   2  12      700.51      662.59     87.17 o
 -13   2  12       67.90       47.54     55.99 o
 -12   2  12     1962.52     1899.46    102.53 o
 -11   2  12     6835.79     6700.72    162.93 o
 -10   2  12     2925.45     3122.96    112.39 o
  -9   2  12     1032.35     1017.68     60.58 o
  -8   2  12     2834.82     2682.30     89.92 o
  -7   2  12     1138.75     1123.46     60.06 o
  -6   2  12       22.98        3.79     26.68 o
  -5   2  12      520.56      514.36     40.33 o
  -4   2  12     9433.76     9102.56    150.65 o
  -3   2  12    14238.90    13742.39    202.38 o
  -2   2  12     3382.67     3317.89     83.28 o
  -1   2  12     1224.55     1332.23     60.57 o
   0   2  12     3190.98     3096.53     90.42 o
   1   2  12     1047.14     1003.28     58.20 o
   2   2  12        0.76       49.66     30.57 o
   3   2  12     2641.78     2656.97     99.57 o
   4   2  12     3024.97     2867.27    132.16 o
   5   2  12     6178.81     6174.05    154.32 o
   6   2  12     1825.44     1822.45    105.46 o
   7   2  12      189.52      144.54     69.99 o
   8   2  12      416.84      464.95     84.74 o
   9   2  12      755.23      764.22     99.95 o
  10   2  12       85.34       45.14     83.31 o
  11   2  12      729.15      648.24    229.99 o
 -19   3  12      384.42      776.09    136.07 o
 -18   3  12      171.02      300.30    106.64 o
 -17   3  12      172.91      209.36     87.47 o
 -16   3  12        3.66      -16.77     79.07 o
 -15   3  12       38.71        1.27     85.39 o
 -14   3  12       40.42       72.24     73.30 o
 -13   3  12      170.24      150.83     60.95 o
 -12   3  12     1444.32     1401.11     95.92 o
 -11   3  12     2751.80     2539.12    107.65 o
 -10   3  12     1148.41     1269.47     65.37 o
  -9   3  12      163.56      177.64     34.12 o
  -8   3  12      475.12      452.17     46.17 o
  -7   3  12      515.53      595.54     37.45 o
  -6   3  12      439.47      502.26     52.22 o
  -5   3  12     1727.33     1703.65     87.41 o
  -4   3  12      301.08      328.75     49.03 o
  -3   3  12     1972.13     1867.84     90.30 o
  -2   3  12     4838.24     4426.87    182.18 o
  -1   3  12      467.77      494.93     58.40 o
   0   3  12      908.41      903.80     60.36 o
   1   3  12      445.14      518.82     51.78 o
   2   3  12      717.70      725.73     50.48 o
   3   3  12     3968.64     3793.19    113.04 o
   4   3  12      351.95      274.50     63.84 o
   5   3  12      314.86      236.92     51.79 o
   6   3  12     1106.10     1309.12     86.28 o
   7   3  12      609.16      628.80     70.00 o
   8   3  12        2.97        2.36     53.89 o
   9   3  12     1358.29     1402.09    127.32 o
  10   3  12       10.07      -20.33     75.67 o
  11   3  12     1244.03     1300.51    138.15 o
 -18   4  12      112.37       89.95    103.91 o
 -17   4  12      301.49      370.48    105.86 o
 -16   4  12      273.84      342.67     90.49 o
 -15   4  12      266.33      184.21    117.93 o
 -14   4  12        2.17      -50.73     50.73 o
 -13   4  12      516.38      503.01     67.12 o
 -12   4  12        1.39       56.65     43.63 o
 -11   4  12       23.83       38.26     38.32 o
 -10   4  12      217.45      134.33     55.95 o
  -9   4  12        2.79        3.44     45.88 o
  -8   4  12        2.33      -17.49     39.14 o
  -7   4  12      180.60      192.34     48.38 o
  -6   4  12      340.52      331.30     53.07 o
  -5   4  12      586.53      619.28     59.39 o
  -4   4  12      775.05      661.88     60.07 o
  -3   4  12      163.65      160.92     39.47 o
  -2   4  12     1280.83     1237.28     75.13 o
  -1   4  12      366.69      288.13     51.13 o
   0   4  12      478.65      472.43     59.63 o
   1   4  12     1113.32     1078.89     85.86 o
   2   4  12     1640.06     1776.92    122.18 o
   3   4  12     3797.47     3724.99    163.27 o
   4   4  12       11.68      -23.52     63.02 o
   5   4  12      336.48      378.32     87.88 o
   6   4  12        2.05       17.48     71.19 o
   7   4  12     1092.26     1000.03    126.34 o
   8   4  12       74.47      121.31    110.54 o
   9   4  12       42.52       55.19     49.83 o
  10   4  12       46.65       63.91     53.06 o
 -17   5  12      735.32      710.98    127.98 o
 -16   5  12       32.38       84.82     55.59 o
 -15   5  12      117.87      112.57     56.98 o
 -14   5  12      315.35      253.04    142.10 o
 -13   5  12      671.26      653.06    123.33 o
 -12   5  12      702.11      728.24    121.07 o
 -11   5  12     4522.92     4217.16    213.70 o
 -10   5  12      280.52      310.99     60.06 o
  -9   5  12     1151.97     1283.30    135.32 o
  -8   5  12     3757.81     3823.26    144.41 o
  -7   5  12       79.46       96.11     48.60 o
  -6   5  12      147.92      134.28     49.31 o
  -5   5  12      288.48      268.26     52.80 o
  -4   5  12      403.83      432.95     51.41 o
  -3   5  12      131.48      113.51     55.54 o
  -2   5  12      639.86      694.67     64.39 o
  -1   5  12     4648.39     4810.63    226.69 o
   0   5  12       17.57       -6.98     43.78 o
   1   5  12      245.77      306.44     61.15 o
   2   5  12      176.38      141.92     78.16 o
   3   5  12      524.78      546.02     87.74 o
   4   5  12       54.80       25.84     65.84 o
   5   5  12       20.71       17.21     72.89 o
   6   5  12       22.74       40.54     75.50 o
   7   5  12      168.38      184.07    102.27 o
   8   5  12       88.73      211.59    107.27 o
   9   5  12      316.90      317.39    128.34 o
  10   5  12      359.95      305.54    129.51 o
 -17   6  12      347.73      214.16    114.83 o
 -16   6  12      682.04      696.00    189.87 o
 -15   6  12      899.19      657.35    128.86 o
 -14   6  12     1585.88     1182.06    152.94 o
 -13   6  12       47.27       -9.68     68.75 o
 -12   6  12     2946.21     3008.02    217.10 o
 -11   6  12     6460.41     6176.81    225.52 o
 -10   6  12      121.03      212.25     63.68 o
  -9   6  12     6580.71     6914.97    201.59 o
  -8   6  12     3072.44     2987.92    144.48 o
  -7   6  12      155.36       90.49     56.32 o
  -6   6  12       19.20      -16.24     47.43 o
  -5   6  12        1.75       32.34     45.08 o
  -4   6  12     1246.14     1338.89    107.28 o
  -3   6  12     6033.15     6146.31    170.55 o
  -2   6  12      216.42      177.23     50.10 o
  -1   6  12     2757.73     2697.44    120.51 o
   0   6  12     3959.39     4235.00    231.54 o
   1   6  12     1609.47     1533.45    103.26 o
   2   6  12       74.24       51.30     80.38 o
   3   6  12      315.14      291.60     86.91 o
   4   6  12      750.27      626.53    109.72 o
   5   6  12      909.27      953.16    150.38 o
   6   6  12      160.11      132.01     90.84 o
   7   6  12      217.14      219.09    106.44 o
   8   6  12      744.94      865.58    147.78 o
   9   6  12      617.43      705.41    149.68 o
 -16   7  12      962.80      844.21    150.48 o
 -15   7  12     1760.01     1630.63    164.55 o
 -14   7  12      924.48     1041.69    109.63 o
 -13   7  12       22.88      -15.28     65.17 o
 -12   7  12     2097.77     2126.09    145.59 o
 -11   7  12     4992.88     5175.36    175.74 o
 -10   7  12      769.64      697.12     81.22 o
  -9   7  12      424.51      320.35     63.45 o
  -8   7  12     2721.09     3046.41    152.31 o
  -7   7  12     2408.39     2494.09    129.04 o
  -6   7  12      821.93      813.08    114.76 o
  -5   7  12      693.28      587.33     71.13 o
  -4   7  12      998.74      984.69     85.96 o
  -3   7  12     4511.67     4499.69    155.94 o
  -2   7  12     1023.82     1164.83     96.16 o
  -1   7  12       30.49      -45.00     45.00 o
   0   7  12     1663.54     1567.35    102.37 o
   1   7  12     2913.62     2999.50    264.47 o
   2   7  12      258.49      272.81     76.72 o
   3   7  12     1107.20     1146.30    131.93 o
   4   7  12     2971.60     2632.35    262.87 o
   5   7  12     1662.33     1827.42    170.07 o
   6   7  12       84.99      114.20     90.71 o
   7   7  12      719.59      828.63    140.43 o
   8   7  12     1858.59     1691.02    186.70 o
 -14   8  12      498.44      313.73    202.97 o
 -13   8  12      922.03     1006.21    159.90 o
 -12   8  12     1626.09     1684.69    182.75 o
 -11   8  12     1884.77     1693.88    178.57 o
 -10   8  12       78.31      201.91     85.08 o
  -9   8  12       30.95        4.14     83.28 o
  -8   8  12     2391.92     2388.72    203.46 o
  -7   8  12     5021.26     4677.42    211.32 o
  -6   8  12      501.55      571.44    112.96 o
  -5   8  12      903.14      927.98    134.37 o
  -4   8  12     5804.87     5585.60    238.14 o
  -3   8  12     2550.83     2425.51    141.84 o
  -2   8  12      774.59      656.21     87.62 o
  -1   8  12     1227.07     1296.53    142.49 o
   0   8  12     3783.03     3549.42    201.18 o
   1   8  12     2609.35     2740.36    218.53 o
   2   8  12      558.51      352.58    105.53 o
   3   8  12     1212.05     1067.12    118.52 o
   4   8  12     3623.76     3814.94    237.14 o
   5   8  12     3223.20     3123.21    181.75 o
   6   8  12      321.52      410.44     97.46 o
   7   8  12      850.24      620.32    124.36 o
 -12   9  12     1723.60     1320.36    172.87 o
 -11   9  12      666.36      322.68    149.21 o
 -10   9  12      862.31      597.29    129.29 o
  -9   9  12       57.48       60.00     77.40 o
  -8   9  12     1253.52     1313.79    133.99 o
  -7   9  12     5747.12     6016.74    243.86 o
  -6   9  12      662.93      569.25    212.59 o
  -5   9  12     1466.01     1589.24    134.38 o
  -4   9  12     6439.54     6524.59    681.15 o
  -3   9  12     1749.87     1862.06    143.87 o
  -2   9  12       59.23       62.38     70.55 o
  -1   9  12        1.03        9.25     94.72 o
   0   9  12      771.76     1045.60    124.77 o
   1   9  12     1536.13     1351.58    145.55 o
   2   9  12      117.98      179.02     93.98 o
   3   9  12     1183.74     1137.95    257.40 o
   4   9  12     3293.65     3181.50    319.76 o
   5   9  12      984.07     1070.68    193.58 o
 -10  10  12     1567.56     1166.41    164.90 o
  -9  10  12       40.72      -49.19     81.41 o
  -8  10  12     1206.64     1224.12    137.32 o
  -7  10  12     2130.41     2132.31    163.42 o
  -6  10  12       10.78      107.14    133.17 o
  -5  10  12     1158.88     1122.16    210.92 o
  -4  10  12     1578.41     1670.66    246.78 o
  -3  10  12      993.45     1009.89    387.62 o
  -2  10  12      466.79      333.23    127.80 o
  -1  10  12       13.39       76.58    113.31 o
   0  10  12      859.23     1044.12    212.29 o
   1  10  12     1433.59     1217.77    236.04 o
   2  10  12        9.87      -51.46    137.35 o
 -19   1  13      221.55      287.77    123.19 o
 -18   1  13      240.46      159.43    111.52 o
 -17   1  13     1002.43     1232.27    118.82 o
 -16   1  13       49.51      -17.09     65.23 o
 -15   1  13      665.97      622.23     87.83 o
 -14   1  13      722.23      790.73     90.43 o
 -13   1  13     1850.48     1974.07    123.96 o
 -12   1  13     1695.59     1505.89    102.86 o
 -11   1  13      290.80      361.24     74.80 o
 -10   1  13     2233.24     2043.44     96.79 o
  -9   1  13      294.06      335.70     46.03 o
  -8   1  13      476.11      459.77     51.44 o
  -7   1  13       10.37      -22.45     28.39 o
  -6   1  13     1913.38     1812.29     96.20 o
  -5   1  13     4601.84     4370.51    100.05 o
  -4   1  13      189.31      231.43     34.22 o
  -3   1  13     6467.20     5961.98    119.01 o
  -2   1  13     1048.85     1031.47     59.47 o
  -1   1  13      446.80      516.97     41.20 o
   0   1  13       72.38       76.39     30.85 o
   1   1  13      923.97      954.30     54.08 o
   2   1  13      108.65      149.23     40.36 o
   3   1  13     2060.08     2130.93     97.09 o
   4   1  13     1869.48     1724.98     92.33 o
   5   1  13     2267.37     2417.64    132.72 o
   6   1  13     1817.87     1871.41    116.93 o
   7   1  13      472.05      456.23     89.40 o
   8   1  13      263.89       97.06     80.41 o
   9   1  13      456.89      522.32    105.87 o
  10   1  13       78.88        9.06     88.26 o
  11   1  13      561.54      760.42    144.55 o
 -19   2  13      663.60      710.40    120.29 o
 -18   2  13     1994.26     2099.49    188.97 o
 -17   2  13     1370.61     1314.05    150.35 o
 -16   2  13     1121.70     1221.06    141.60 o
 -15   2  13       30.87      -52.69     63.77 o
 -14   2  13     1160.99     1505.16    113.22 o
 -13   2  13     3089.96     3239.47    152.11 o
 -12   2  13      595.82      542.55     66.33 o
 -11   2  13     4819.48     4713.25    148.40 o
 -10   2  13       84.37       72.55     42.32 o
  -9   2  13       20.45        9.58     29.25 o
  -8   2  13      301.42      254.06     40.66 o
  -7   2  13     2323.40     2497.77     84.35 o
  -6   2  13     2632.86     2344.25     93.49 o
  -5   2  13     9144.75     9046.28    156.16 o
  -4   2  13      118.76      113.40     31.14 o
  -3   2  13     6338.16     5797.26    118.06 o
  -2   2  13     4633.00     4427.61     97.94 o
  -1   2  13      161.82       86.96     31.10 o
   0   2  13       30.69       24.17     31.25 o
   1   2  13       19.60       69.22     33.26 o
   2   2  13      350.63      305.13     46.13 o
   3   2  13     9503.09     9060.70    168.85 o
   4   2  13     1741.58     1681.72     91.33 o
   5   2  13     2720.67     2724.82    123.94 o
   6   2  13     2984.97     3014.36    166.35 o
   7   2  13      335.40      255.57     79.94 o
   8   2  13      188.71       23.70     67.82 o
   9   2  13      314.06       89.99     87.62 o
  10   2  13     1398.89     1432.56    148.01 o
  11   2  13     1211.91     1384.96    150.49 o
 -19   3  13     1776.80     1634.63    291.31 o
 -18   3  13     3684.93     3606.89    237.42 o
 -17   3  13     1457.63     1814.68    176.57 o
 -16   3  13       11.17      -73.47     73.47 o
 -15   3  13      152.61       21.69     78.07 o
 -14   3  13     1827.47     1875.91    148.81 o
 -13   3  13     2212.15     2271.77    124.18 o
 -12   3  13      267.09      158.52     54.50 o
 -11   3  13     3767.45     3837.25    204.46 o
 -10   3  13     9740.31     9974.18    173.89 o
  -9   3  13     5953.05     5896.23    122.77 o
  -8   3  13     1610.75     1636.95     84.88 o
  -7   3  13     1007.72     1047.13     53.64 o
  -6   3  13     4042.19     4226.05    141.10 o
  -5   3  13     9705.68     9588.98    182.94 o
  -4   3  13      261.69      202.24     46.97 o
  -3   3  13     6629.25     6353.51    161.17 o
  -2   3  13     8018.68     7855.22    170.99 o
  -1   3  13     4555.00     4617.71    130.01 o
   0   3  13      152.31      101.76     43.00 o
   1   3  13       50.18      121.58     29.82 o
   2   3  13     5104.12     5069.84    123.49 o
   3   3  13     3678.43     3442.81    116.08 o
   4   3  13      280.64      240.78     55.15 o
   5   3  13     3326.83     3288.86    180.31 o
   6   3  13     3971.94     3808.47    174.12 o
   7   3  13      286.79      185.58     59.36 o
   8   3  13       27.13      -30.19     56.84 o
   9   3  13      778.74      883.24    112.17 o
  10   3  13     2315.37     2274.00    167.48 o
 -18   4  13     3960.90     4338.04    248.87 o
 -17   4  13     2100.85     2139.28    174.14 o
 -16   4  13      891.33     1005.42    284.20 o
 -15   4  13      200.15      140.79     66.64 o
 -14   4  13      721.27      646.00     80.89 o
 -13   4  13     4936.51     4708.22    209.88 o
 -12   4  13      816.56      763.69     71.59 o
 -11   4  13     3166.82     3195.29    110.05 o
 -10   4  13    11955.12    11470.71    289.89 o
  -9   4  13     5429.12     5518.51    173.72 o
  -8   4  13       47.18       63.53     45.56 o
  -7   4  13      303.90      264.07     52.90 o
  -6   4  13     6539.21     6532.48    184.70 o
  -5   4  13     2268.11     2199.50    137.27 o
  -4   4  13      112.92       62.50     41.78 o
  -3   4  13     5117.02     4850.89    131.68 o
  -2   4  13    10875.30    10423.84    211.01 o
  -1   4  13     3009.58     2897.25    170.31 o
   0   4  13      898.82      797.15     81.59 o
   1   4  13     4629.77     4157.44    221.76 o
   2   4  13     6883.77     6300.62    200.70 o
   3   4  13     3655.87     3605.06    170.02 o
   4   4  13      338.50      272.89    117.78 o
   5   4  13     1240.00     1332.43    135.51 o
   6   4  13     2223.91     2202.68    174.02 o
   7   4  13      806.33      630.99    113.61 o
   8   4  13       14.55      -19.32     83.29 o
   9   4  13     1283.11     1298.37    167.02 o
  10   4  13     3830.57     3975.47    336.64 o
 -17   5  13     2729.70     2836.89    196.67 o
 -16   5  13      673.88      589.13     80.48 o
 -15   5  13      378.99      558.79    164.86 o
 -14   5  13     1015.29      843.94    175.12 o
 -13   5  13     2122.62     2285.90    193.94 o
 -12   5  13       27.92       29.89     84.01 o
 -11   5  13     3364.53     3226.75    253.90 o
 -10   5  13    13321.09    13060.59    327.36 o
  -9   5  13     5682.33     5636.48    195.85 o
  -8   5  13        8.15      -45.01     46.72 o
  -7   5  13     2372.53     2252.91    120.98 o
  -6   5  13     2011.57     2167.91    117.06 o
  -5   5  13      229.47      191.82     54.95 o
  -4   5  13      194.68      331.66     56.11 o
  -3   5  13       95.01      114.84     44.04 o
  -2   5  13     7189.48     7511.61    211.30 o
  -1   5  13     3916.76     3697.94    150.84 o
   0   5  13      692.79      671.28     86.33 o
   1   5  13     2752.31     2924.15    162.30 o
   2   5  13     6168.12     5974.29    215.73 o
   3   5  13     1460.89     1198.87    117.05 o
   4   5  13      117.70       64.11     84.19 o
   5   5  13      996.91     1005.96    123.22 o
   6   5  13     1226.55     1215.06    145.33 o
   7   5  13     1465.87     1108.95    163.22 o
   8   5  13       47.20      115.42    125.58 o
   9   5  13      985.08      741.72    152.74 o
 -17   6  13     2580.08     2605.41    231.84 o
 -16   6  13     1353.21     1254.39    169.90 o
 -15   6  13      439.71      389.37    121.69 o
 -14   6  13     1008.62     1256.65    162.90 o
 -13   6  13     1168.71     1134.50    153.00 o
 -12   6  13      282.60      209.75    100.00 o
 -11   6  13      984.71      863.97    128.56 o
 -10   6  13     4899.24     4882.22    177.88 o
  -9   6  13     2399.94     2289.90    144.87 o
  -8   6  13      351.94      339.32     71.58 o
  -7   6  13     1810.45     1926.07    123.30 o
  -6   6  13     2976.91     3013.88    134.96 o
  -5   6  13        9.44       21.11     47.03 o
  -4   6  13     1004.06     1094.33     87.86 o
  -3   6  13      826.10      926.39     70.63 o
  -2   6  13     1800.18     1793.77     98.32 o
  -1   6  13     2259.41     2327.30    120.78 o
   0   6  13      429.02      491.57     69.25 o
   1   6  13      236.91      318.66     84.96 o
   2   6  13     2937.45     2638.66    184.01 o
   3   6  13      396.62      227.56     84.77 o
   4   6  13      224.01      126.49     85.77 o
   5   6  13      365.72      194.39    122.15 o
   6   6  13     1184.02     1131.19    153.70 o
   7   6  13     1403.85     1347.02    191.33 o
   8   6  13       28.39      194.85    112.31 o
 -15   7  13      308.94      271.02    107.48 o
 -14   7  13      852.66      920.95    133.72 o
 -13   7  13       29.43       24.24     61.02 o
 -12   7  13      833.08      753.45     86.53 o
 -11   7  13      247.37      346.53    110.24 o
 -10   7  13      643.81      428.39    106.90 o
  -9   7  13     1970.91     2116.16    127.06 o
  -8   7  13      347.65      277.61     72.99 o
  -7   7  13       19.77      -12.42     53.24 o
  -6   7  13      751.92      885.40    126.81 o
  -5   7  13      245.73      260.66     90.26 o
  -4   7  13       47.35       43.08     51.62 o
  -3   7  13      308.16      378.06     64.77 o
  -2   7  13      940.25     1024.29     91.16 o
  -1   7  13       72.20       38.22     47.79 o
   0   7  13       49.53       53.95     49.61 o
   1   7  13      554.83      580.97     81.16 o
   2   7  13      368.00      276.74     85.35 o
   3   7  13      369.61      370.39     96.29 o
   4   7  13      257.51      323.81     97.45 o
   5   7  13       75.69      -37.80     87.74 o
   6   7  13     1146.53      958.82    146.31 o
   7   7  13      585.85      759.63    143.55 o
 -14   8  13       58.35       -3.84    127.39 o
 -13   8  13      469.61      414.20    124.02 o
 -12   8  13      846.32      678.03    140.19 o
 -11   8  13        5.45       74.56     92.52 o
 -10   8  13       48.39        4.34     76.79 o
  -9   8  13      544.82      408.89     94.58 o
  -8   8  13      681.68      802.88    122.19 o
  -7   8  13       38.56       69.57     87.72 o
  -6   8  13       30.01      -43.02     64.62 o
  -5   8  13        0.11      -51.95     71.27 o
  -4   8  13      279.55       77.15    120.03 o
  -3   8  13        4.86       44.17     63.55 o
  -2   8  13        2.49       -3.19     61.88 o
  -1   8  13      421.87      360.98     92.87 o
   0   8  13       57.67      103.14     82.30 o
   1   8  13       10.25      -44.05     75.11 o
   2   8  13       41.62       33.45     86.59 o
   3   8  13        1.40      -44.74     63.62 o
   4   8  13      125.12       63.61     69.55 o
   5   8  13       62.50      -38.21     75.02 o
   6   8  13        1.27       40.17     84.40 o
 -12   9  13      119.10      134.22    107.58 o
 -11   9  13       35.14       16.21     97.90 o
 -10   9  13       65.09       33.74     96.73 o
  -9   9  13       37.76       79.32     83.29 o
  -8   9  13       68.78      141.40     88.92 o
  -7   9  13       15.41      -37.76     73.29 o
  -6   9  13      345.54      282.73     89.97 o
  -5   9  13     1293.46     1305.60    129.60 o
  -4   9  13      714.25      793.89    158.65 o
  -3   9  13       40.24      -70.40     70.40 o
  -2   9  13      234.16      212.31     79.67 o
  -1   9  13      281.13      353.01    145.02 o
   0   9  13       66.19      184.76     91.71 o
   1   9  13       11.70      142.19     89.80 o
   2   9  13      930.74     1060.83    150.90 o
   3   9  13      613.53      721.90    138.34 o
   4   9  13       10.80       31.86     98.25 o
 -10  10  13       17.00      -37.56    128.34 o
  -9  10  13      179.30      220.36    122.42 o
  -8  10  13      524.35      641.11    134.66 o
  -7  10  13       44.73      -75.85     75.85 o
  -6  10  13     1600.78     1552.33    238.92 o
  -5  10  13     1372.05     1294.98    225.38 o
  -4  10  13       36.35       99.91    207.11 o
  -3  10  13     1173.55     1187.68    219.22 o
  -2  10  13      865.86      897.55    164.86 o
  -1  10  13      527.61      562.65    272.67 o
   0  10  13       17.94       12.13    137.55 o
   1  10  13       37.94     -110.38    136.48 o
 -19   0  14      847.96      818.59    202.45 o
 -18   0  14      900.09     1048.69    180.78 o
 -17   0  14      239.37      123.24    113.38 o
 -16   0  14     1410.00     1377.56    177.05 o
 -15   0  14     1597.90     1617.38    173.34 o
 -14   0  14       11.28      -23.42     79.49 o
 -13   0  14    14895.57    14258.32    429.58 o
 -12   0  14     9479.44     9800.70    331.15 o
 -11   0  14     2400.47     2367.57    176.38 o
 -10   0  14        4.78      -26.41     53.73 o
  -9   0  14     1472.03     1430.83    145.17 o
  -8   0  14     2576.19     2942.87    148.63 o
  -7   0  14     2160.68     2088.48    108.03 o
  -6   0  14     2202.18     2068.25    106.36 o
  -5   0  14    24501.51    23929.29    418.38 o
  -4   0  14    33063.36    34430.84    562.95 o
  -3   0  14    10984.66    10365.58    230.74 o
  -2   0  14     1317.72     1194.66     85.10 o
  -1   0  14     1206.77     1109.88    109.06 o
   0   0  14      234.44      371.86     55.76 o
   1   0  14     1122.06     1161.85     83.40 o
   2   0  14      894.58      888.72     88.71 o
   3   0  14     2660.41     3081.12    179.70 o
   4   0  14    16397.53    16506.27    464.80 o
   5   0  14     5414.53     4929.81    264.26 o
   6   0  14      593.30      206.93     99.76 o
   7   0  14      834.53      763.05    136.49 o
   8   0  14     1555.00     1974.18    256.57 o
   9   0  14       83.38       10.35    262.93 o
  10   0  14      135.42      -13.76    150.12 o
 -19   1  14     1312.69     1462.21    160.51 o
 -18   1  14      509.14      446.29    171.46 o
 -17   1  14      247.10      124.15     87.19 o
 -16   1  14     2710.58     2801.23    210.13 o
 -15   1  14     1683.40     1660.39    121.84 o
 -14   1  14       54.18      -22.66     57.65 o
 -13   1  14    12321.93    12162.52    275.45 o
 -12   1  14     9869.15    10103.82    238.93 o
 -11   1  14     2784.32     2725.15    117.88 o
 -10   1  14       32.42       27.15     40.22 o
  -9   1  14       59.62       70.68     37.79 o
  -8   1  14      614.72      679.45     54.69 o
  -7   1  14     4780.81     4570.22    108.46 o
  -6   1  14       39.21       14.98     28.84 o
  -5   1  14    13963.61    13811.22    196.08 o
  -4   1  14    24194.78    22712.44    283.07 o
  -3   1  14     4021.69     3833.57    115.36 o
  -2   1  14      542.43      505.59     43.68 o
  -1   1  14      251.42      153.52     33.97 o
   0   1  14     3418.64     3335.15    141.32 o
   1   1  14       39.53       59.77     34.68 o
   2   1  14      959.01      943.18     64.79 o
   3   1  14    15374.74    15051.57    258.77 o
   4   1  14     8417.50     7920.31    197.44 o
   5   1  14     1687.80     1659.17    115.02 o
   6   1  14      904.56      878.52    105.86 o
   7   1  14      530.89      488.01     95.64 o
   8   1  14      913.35      937.20    121.27 o
   9   1  14      182.15      100.34     93.14 o
  10   1  14      575.55      731.09    143.43 o
 -19   2  14     1938.47     1849.54    167.78 o
 -18   2  14      136.66      206.27    110.18 o
 -17   2  14      484.25      261.90    108.35 o
 -16   2  14     1122.05     1031.44    122.51 o
 -15   2  14      220.40      200.28     80.24 o
 -14   2  14      109.56       57.93     58.10 o
 -13   2  14     3091.19     3040.35    294.67 o
 -12   2  14     5726.76     5456.63    156.33 o
 -11   2  14     6101.98     5875.89    155.10 o
 -10   2  14      141.08      176.40     42.49 o
  -9   2  14     1422.80     1571.66    102.21 o
  -8   2  14     1689.38     1615.73     75.28 o
  -7   2  14      222.41      135.55     36.30 o
  -6   2  14      987.96      958.79     57.38 o
  -5   2  14     7146.06     6807.25    134.48 o
  -4   2  14    12736.74    12019.83    193.21 o
  -3   2  14     8551.55     8514.07    154.00 o
  -2   2  14      291.07      343.83     39.66 o
  -1   2  14     1545.80     1531.34     67.99 o
   0   2  14     3977.53     3913.76    109.27 o
   1   2  14     1058.63     1065.09     65.94 o
   2   2  14     2841.24     2524.03    101.96 o
   3   2  14     7333.03     6998.84    173.30 o
   4   2  14     5131.62     4937.55    209.31 o
   5   2  14      280.01      170.33     57.57 o
   6   2  14      244.91       99.37     66.98 o
   7   2  14      346.24      397.77     93.83 o
   8   2  14       60.04      151.10     83.07 o
   9   2  14        0.97       -5.31     81.86 o
  10   2  14      258.45      201.64    130.08 o
 -19   3  14     1229.16     1392.95    198.34 o
 -18   3  14      113.37       93.36    111.46 o
 -17   3  14      188.25       67.86     91.48 o
 -16   3  14       21.09      -36.18     84.19 o
 -15   3  14      377.82      247.43     84.93 o
 -14   3  14      156.14      158.07     68.55 o
 -13   3  14      138.35      148.90     58.10 o
 -12   3  14     1512.30     1427.19     95.69 o
 -11   3  14     5451.62     5150.40    155.93 o
 -10   3  14     1008.34     1099.19     68.63 o
  -9   3  14       48.51       45.53     31.21 o
  -8   3  14     1200.29     1256.20     64.07 o
  -7   3  14      134.34       97.27     28.23 o
  -6   3  14     1937.04     1962.29     89.27 o
  -5   3  14      965.95     1143.29     75.93 o
  -4   3  14       96.77      102.89     73.41 o
  -3   3  14     4415.57     4317.32    150.26 o
  -2   3  14     3297.51     3096.39    108.49 o
  -1   3  14      112.41      253.07     59.83 o
   0   3  14     1657.18     1719.04    114.31 o
   1   3  14      667.52      663.42     49.77 o
   2   3  14     1637.61     1596.04     77.92 o
   3   3  14     3549.29     3443.05    117.44 o
   4   3  14     1044.48     1091.86     95.81 o
   5   3  14      262.28      246.61     55.77 o
   6   3  14       10.57      -20.91     47.07 o
   7   3  14       43.58      110.64     57.14 o
   8   3  14      558.34      478.75     79.71 o
   9   3  14       36.89       63.29     79.12 o
  10   3  14      212.64      184.95    125.60 o
 -18   4  14       58.35        8.20     89.04 o
 -17   4  14       42.39      212.32    104.05 o
 -16   4  14      317.77      131.80    101.81 o
 -15   4  14      409.60      513.67     80.51 o
 -14   4  14      142.43       72.91     56.14 o
 -13   4  14       41.32       14.72     47.39 o
 -12   4  14       60.19      -25.23     41.52 o
 -11   4  14      796.75      606.44    135.45 o
 -10   4  14      669.06      737.39     88.23 o
  -9   4  14     1491.09     1551.34    105.89 o
  -8   4  14        0.09      -30.58     48.77 o
  -7   4  14     1807.69     1656.84    114.98 o
  -6   4  14     2071.14     2135.68    108.76 o
  -5   4  14      140.37       78.96     50.11 o
  -4   4  14     2716.37     2491.48    114.98 o
  -3   4  14     3576.77     3555.91    203.52 o
  -2   4  14      497.53      491.13     63.82 o
  -1   4  14      582.75      475.84     97.13 o
   0   4  14      545.84      553.18     79.28 o
   1   4  14      409.01      551.92     82.42 o
   2   4  14     1437.71     1075.84    103.90 o
   3   4  14      337.87      237.93     79.91 o
   4   4  14        7.53      -69.19     69.19 o
   5   4  14      307.24      443.79     98.24 o
   6   4  14      318.61      274.93     94.46 o
   7   4  14       37.00      127.37     94.25 o
   8   4  14       40.70      143.02     96.96 o
   9   4  14      253.66      145.17    117.62 o
 -17   5  14      314.62      182.13     66.31 o
 -16   5  14       21.18      -27.18    132.79 o
 -15   5  14      654.47      501.71    251.98 o
 -14   5  14      711.91      489.78    153.03 o
 -13   5  14       72.52      167.38    128.35 o
 -12   5  14      197.81      346.85    157.75 o
 -11   5  14       96.11      -95.49     95.49 o
 -10   5  14       43.44       51.42     84.34 o
  -9   5  14       86.61      163.45     69.88 o
  -8   5  14      624.99      580.00     85.79 o
  -7   5  14     3419.61     3306.08    149.88 o
  -6   5  14       20.13      -44.34     44.34 o
  -5   5  14      193.86      247.90     58.32 o
  -4   5  14     2275.64     2051.41    114.03 o
  -3   5  14      231.35      206.37     54.11 o
  -2   5  14      203.82      213.66     58.80 o
  -1   5  14      749.56      524.95     80.17 o
   0   5  14     1889.24     1922.33    134.78 o
   1   5  14      933.69      862.30    102.52 o
   2   5  14      170.89      154.85     82.26 o
   3   5  14     4015.75     4117.61    251.77 o
   4   5  14      368.66      288.73    101.50 o
   5   5  14      231.75      133.80     87.35 o
   6   5  14      638.90      574.02    126.78 o
   7   5  14       19.57      -47.15     94.08 o
   8   5  14       18.11      -35.22    103.98 o
 -16   6  14      214.34      103.16    110.60 o
 -15   6  14      893.51     1100.25    181.62 o
 -14   6  14      658.15      399.70    147.29 o
 -13   6  14       38.57        3.69    235.28 o
 -12   6  14     2365.42     2087.57    235.92 o
 -11   6  14     2374.57     2568.84    487.26 o
 -10   6  14       20.49       -1.25     83.07 o
  -9   6  14     2450.83     2300.81    174.86 o
  -8   6  14     2238.53     2425.21    148.91 o
  -7   6  14     1907.62     2003.25    135.32 o
  -6   6  14       59.75      130.55     57.54 o
  -5   6  14     1612.57     1779.16    113.48 o
  -4   6  14     2949.57     3363.32    148.16 o
  -3   6  14     1431.61     1282.52     83.99 o
  -2   6  14        1.02       17.09     45.40 o
  -1   6  14     1309.01     1248.63    109.36 o
   0   6  14     3204.25     2910.36    184.94 o
   1   6  14     4423.12     3941.29    272.39 o
   2   6  14      100.62       -0.47     70.38 o
   3   6  14     2059.96     1725.44    165.86 o
   4   6  14     1710.61     1519.74    162.97 o
   5   6  14        0.57       36.83     89.74 o
   6   6  14      119.52        7.66     99.24 o
   7   6  14      241.11       18.91    100.65 o
   8   6  14      357.79      245.87    177.23 o
 -15   7  14      627.27      853.41    139.21 o
 -14   7  14      137.69       99.14     99.11 o
 -13   7  14      445.71      435.73    131.06 o
 -12   7  14     2541.62     2690.09    268.69 o
 -11   7  14     3163.61     2732.96    193.47 o
 -10   7  14      260.22      184.95     72.56 o
  -9   7  14     1256.13     1327.77    117.44 o
  -8   7  14     2733.08     2729.52    158.13 o
  -7   7  14     2642.76     2726.15    154.82 o
  -6   7  14      272.27      221.59     66.53 o
  -5   7  14     2115.30     2383.71    142.19 o
  -4   7  14     2220.64     2590.16    242.60 o
  -3   7  14      798.68      837.90     88.58 o
  -2   7  14       11.57        4.96     53.67 o
  -1   7  14     1031.17     1054.78     93.21 o
   0   7  14     2095.38     2269.89    186.29 o
   1   7  14     1686.04     1743.14    151.77 o
   2   7  14      139.15      129.13     79.81 o
   3   7  14     2723.34     3059.73    210.77 o
   4   7  14     2016.42     2084.31    184.64 o
   5   7  14      451.61      532.59    120.45 o
   6   7  14       67.78      220.26    131.30 o
 -14   8  14       39.31       28.26     53.76 o
 -13   8  14     1303.36     1305.86    180.03 o
 -12   8  14     3502.99     3466.03    133.24 o
 -11   8  14     1123.49     1094.82     84.12 o
 -10   8  14        7.96       -8.79     44.33 o
  -9   8  14     1586.39     1491.82    108.00 o
  -8   8  14     3302.15     3260.08    146.05 o
  -7   8  14     1413.53     1688.82    110.65 o
  -6   8  14      163.50      188.62     59.00 o
  -5   8  14     2458.34     2390.36    132.24 o
  -4   8  14     5409.47     5682.90    212.20 o
  -3   8  14     3384.54     3409.58    146.09 o
  -2   8  14        3.78      108.87     52.92 o
  -1   8  14     2868.59     2816.42    214.37 o
   0   8  14     2371.42     2460.55    261.23 o
   1   8  14      407.02      466.99     82.93 o
   2   8  14       20.86       10.77     66.46 o
   3   8  14     1441.03     1359.40    134.90 o
   4   8  14     3410.80     3498.93    203.21 o
   5   8  14     1625.86     1387.80    178.04 o
 -12   9  14     3111.59     2609.62    230.75 o
 -11   9  14      935.77      867.01    175.98 o
 -10   9  14      225.19      137.89    118.45 o
  -9   9  14      484.85      511.67    140.52 o
  -8   9  14     1212.75     1252.90    145.52 o
  -7   9  14     1173.56     1305.54    174.92 o
  -6   9  14        4.16       40.47     76.39 o
  -5   9  14     2020.92     2460.83    177.68 o
  -4   9  14     4735.91     4664.85    234.91 o
  -3   9  14     1131.69     1105.01    127.71 o
  -2   9  14        0.85       -2.24     68.95 o
  -1   9  14     1677.32     1719.22    146.73 o
   0   9  14     1195.90     1283.42    147.24 o
   1   9  14      364.13      316.14     99.61 o
   2   9  14      529.16      653.63    133.29 o
   3   9  14      635.24      733.91    151.59 o
  -9  10  14     1034.61     1048.04    145.54 o
  -8  10  14      772.14      802.25    129.59 o
  -7  10  14      109.17      219.18    145.50 o
  -6  10  14      442.57      403.97    171.48 o
  -5  10  14      881.97      882.81    259.80 o
  -4  10  14     1574.77     1531.19    334.93 o
  -3  10  14     1864.37     1924.33    269.93 o
  -2  10  14      140.90      181.64    123.31 o
  -1  10  14      663.80      561.66    151.66 o
   0  10  14     1040.88     1070.59    230.09 o
 -19   1  15       12.94      -27.57     85.87 o
 -18   1  15       82.82      108.31     87.04 o
 -17   1  15     1254.13     1265.69    144.83 o
 -16   1  15      246.32      273.46     81.50 o
 -15   1  15     1446.08     1623.30    150.22 o
 -14   1  15     1596.44     1437.69    135.54 o
 -13   1  15     1314.09     1245.93    112.45 o
 -12   1  15     2079.23     2244.89    124.97 o
 -11   1  15      253.16      266.06     55.97 o
 -10   1  15      576.55      750.41     63.81 o
  -9   1  15     1606.72     1586.67     78.46 o
  -8   1  15      147.26      100.33     35.23 o
  -7   1  15       37.81       75.79     31.97 o
  -6   1  15    10952.43    11017.71    181.65 o
  -5   1  15      887.21      880.21     53.84 o
  -4   1  15     1967.65     2041.21     77.10 o
  -3   1  15     5643.33     5502.47    115.99 o
  -2   1  15      185.79      203.61     36.74 o
  -1   1  15      731.76      690.46     49.39 o
   0   1  15      356.44      342.74     44.93 o
   1   1  15     1680.04     1833.49     91.52 o
   2   1  15       62.73       12.72     41.22 o
   3   1  15      127.02       77.53     67.87 o
   4   1  15       27.41      131.87     61.64 o
   5   1  15      621.70      450.18     87.65 o
   6   1  15       12.84      -63.86     63.86 o
   7   1  15       27.08       19.99     74.91 o
   8   1  15      517.40      717.06    119.13 o
   9   1  15      228.89      160.81    109.03 o
 -19   2  15        8.77       37.78    114.61 o
 -18   2  15      228.04       31.24    100.31 o
 -17   2  15     2034.96     2057.00    180.01 o
 -16   2  15     1727.87     1572.01    135.96 o
 -15   2  15      906.91      713.53    105.57 o
 -14   2  15     7912.23     8375.69    354.67 o
 -13   2  15     1323.16     1278.82    103.29 o
 -12   2  15     3988.05     3962.75    143.32 o
 -11   2  15     1067.06     1101.66     94.19 o
 -10   2  15       27.16       45.41     35.70 o
  -9   2  15       15.56      -36.56     36.56 o
  -8   2  15      779.57      695.46     55.16 o
  -7   2  15     2885.87     3067.55    100.05 o
  -6   2  15    12347.64    11454.33    193.16 o
  -5   2  15     6473.11     6443.27    134.51 o
  -4   2  15     2212.84     2305.64     86.83 o
  -3   2  15     6191.38     5910.62    128.42 o
  -2   2  15     1357.49     1274.93     91.53 o
  -1   2  15       12.97      -17.35     31.64 o
   0   2  15      896.93      903.59     62.08 o
   1   2  15     2762.86     2571.85    100.74 o
   2   2  15     6117.16     6093.75    163.71 o
   3   2  15      657.37      552.89     67.89 o
   4   2  15      545.58      550.08     79.24 o
   5   2  15     2385.84     2413.77    138.60 o
   6   2  15       21.09       27.70     70.30 o
   7   2  15       64.30      115.97     80.04 o
   8   2  15      320.15      379.04     98.97 o
   9   2  15     1471.43     1668.89    157.57 o
 -18   3  15     3041.89     2938.57    247.35 o
 -17   3  15     1598.08     1546.77    159.30 o
 -16   3  15        5.31      -33.87     77.31 o
 -15   3  15     3418.63     3417.55    204.94 o
 -14   3  15     6801.46     6428.23    212.99 o
 -13   3  15     1229.67     1389.57     99.90 o
 -12   3  15      496.53      490.34     66.27 o
 -11   3  15     3569.20     3587.32    132.89 o
 -10   3  15     4565.67     4592.06    175.56 o
  -9   3  15     4743.80     4520.75    120.43 o
  -8   3  15       56.08       76.24     44.17 o
  -7   3  15     4874.23     4551.29    110.44 o
  -6   3  15    12889.77    12463.96    280.68 o
  -5   3  15     1280.87     1274.15    153.40 o
  -4   3  15      411.20      533.74     71.27 o
  -3   3  15     3574.17     3592.74    153.65 o
  -2   3  15     1900.78     1856.02    108.16 o
  -1   3  15      683.41      619.49     72.76 o
   0   3  15      138.78      140.36     49.15 o
   1   3  15     8718.57     8615.85    170.99 o
   2   3  15     6458.92     6493.27    151.73 o
   3   3  15     2240.14     2186.50     99.04 o
   4   3  15     2242.48     2516.30    112.99 o
   5   3  15      936.92      946.29     77.63 o
   6   3  15      417.40      561.50     78.12 o
   7   3  15        0.30      -50.81     50.81 o
   8   3  15      240.19      172.06     66.74 o
   9   3  15     2539.54     2651.40    194.54 o
 -18   4  15     1844.12     1455.92    179.20 o
 -17   4  15     1175.00     1363.18    169.73 o
 -16   4  15        0.15       -5.55     68.41 o
 -15   4  15      724.96      694.47     88.03 o
 -14   4  15     3184.21     3381.09    255.26 o
 -13   4  15     1362.25     1349.80     91.86 o
 -12   4  15       30.85       15.85     44.43 o
 -11   4  15     3333.63     3080.22    214.61 o
 -10   4  15     4677.45     4817.04    274.09 o
  -9   4  15      876.19      906.42     90.63 o
  -8   4  15     1046.31      888.84    101.66 o
  -7   4  15     8841.48     9314.74    273.19 o
  -6   4  15    11564.43    11355.12    268.58 o
  -5   4  15      433.96      557.06     75.77 o
  -4   4  15     2042.12     2016.23    119.06 o
  -3   4  15     1821.02     1814.79    115.30 o
  -2   4  15     2499.65     2561.84    125.91 o
  -1   4  15      765.04      839.42     90.02 o
   0   4  15      227.41      224.15     64.95 o
   1   4  15    11028.33    10643.26    275.08 o
   2   4  15    10634.59     9950.88    283.27 o
   3   4  15      244.75      159.41     77.70 o
   4   4  15      929.82      876.83    120.01 o
   5   4  15     1442.17     1798.67    157.71 o
   6   4  15       87.29       20.88     82.70 o
   7   4  15       50.94       14.66     88.20 o
   8   4  15      494.14      543.04    125.01 o
 -17   5  15      365.96      351.70    134.82 o
 -16   5  15      104.18        1.90    141.51 o
 -15   5  15     1177.76     1105.15    347.97 o
 -14   5  15     1423.64     1630.65    391.79 o
 -13   5  15     2567.05     3179.74    318.75 o
 -12   5  15      421.16      604.77    120.00 o
 -11   5  15     1260.94     1413.55    154.98 o
 -10   5  15     9757.80     9929.33    284.96 o
  -9   5  15     2009.05     2050.34    142.28 o
  -8   5  15     1189.61     1150.93    113.85 o
  -7   5  15     7016.06     7232.86    290.51 o
  -6   5  15     6490.87     6399.61    218.50 o
  -5   5  15      608.61      543.77     95.63 o
  -4   5  15      631.32      483.27     94.28 o
  -3   5  15     1291.57     1373.21    121.86 o
  -2   5  15     3983.84     4142.13    166.49 o
  -1   5  15      398.38      557.29    105.31 o
   0   5  15     1599.48     1504.52    145.32 o
   1   5  15     8122.56     7882.22    379.21 o
   2   5  15     7219.27     7671.92    263.00 o
   3   5  15      407.03      451.22     95.91 o
   4   5  15      247.08      332.09     92.20 o
   5   5  15     1329.38     1292.16    181.47 o
   6   5  15      290.31      178.68    246.61 o
   7   5  15       42.27      265.23    116.67 o
   8   5  15      555.48      395.63    138.31 o
 -16   6  15       16.04       44.13    104.65 o
 -15   6  15      206.41      386.15    173.20 o
 -14   6  15      741.27      961.16    190.19 o
 -13   6  15     1172.77     1092.44    194.17 o
 -12   6  15      175.28      293.60    128.86 o
 -11   6  15     1104.89     1087.48    175.41 o
 -10   6  15     4506.93     4980.70    245.32 o
  -9   6  15     1508.65     1859.20    162.13 o
  -8   6  15      249.16      255.67     88.06 o
  -7   6  15     4599.00     4166.22    234.61 o
  -6   6  15     5990.67     6102.14    251.58 o
  -5   6  15      957.23      866.98    101.82 o
  -4   6  15      103.54       82.61     55.68 o
  -3   6  15     3247.35     3135.96    154.91 o
  -2   6  15     3642.55     3495.92    158.69 o
  -1   6  15       37.06       78.48     80.47 o
   0   6  15     1918.38     1563.94    149.93 o
   1   6  15     3578.98     3352.32    212.14 o
   2   6  15     2057.14     1993.97    187.66 o
   3   6  15      573.71      700.12    175.59 o
   4   6  15      190.64      238.13    101.72 o
   5   6  15      531.96      502.48    127.49 o
   6   6  15      627.13      511.15    144.39 o
   7   6  15        6.74       40.79    102.39 o
 -15   7  15      211.71      149.42    103.70 o
 -14   7  15      698.45      705.47    285.49 o
 -13   7  15      313.17      322.23    147.80 o
 -12   7  15       10.62      -51.85    110.25 o
 -11   7  15      441.44      515.54    148.65 o
 -10   7  15     1066.68     1317.69    187.28 o
  -9   7  15      112.02      135.03     69.61 o
  -8   7  15      223.59      252.34     72.98 o
  -7   7  15      584.80      726.94    105.87 o
  -6   7  15      923.53      906.88    101.62 o
  -5   7  15     2026.52     1934.56    136.86 o
  -4   7  15       70.77       74.89     61.42 o
  -3   7  15     1636.66     1624.49    117.15 o
  -2   7  15      486.88      453.78     76.16 o
  -1   7  15      553.02      450.13     86.85 o
   0   7  15     3327.77     3076.42    197.82 o
   1   7  15      303.42      420.78     99.20 o
   2   7  15      121.71      146.84    103.35 o
   3   7  15      646.31      636.51    119.78 o
   4   7  15     1315.02     1311.60    157.28 o
   5   7  15      476.46      514.28    125.78 o
   6   7  15     1086.93     1109.74    171.80 o
 -14   8  15       95.84       69.67     64.20 o
 -13   8  15        0.01      -22.01     56.93 o
 -12   8  15        1.12       18.15     59.53 o
 -11   8  15        2.67       26.27     56.61 o
 -10   8  15        2.06       37.78     68.54 o
  -9   8  15       12.85       47.29     58.74 o
  -8   8  15      236.04      177.94     66.88 o
  -7   8  15        1.54       25.40     56.15 o
  -6   8  15       13.30      104.49     66.41 o
  -5   8  15      358.21      452.57     76.53 o
  -4   8  15      721.04      650.87    123.94 o
  -3   8  15       25.16       70.32     63.35 o
  -2   8  15        0.63      -25.18     56.18 o
  -1   8  15      134.74      207.82    126.02 o
   0   8  15      674.49      553.82    123.01 o
   1   8  15       73.38      -28.89     62.38 o
   2   8  15       51.86      -15.94     71.91 o
   3   8  15      505.70      462.80    135.39 o
   4   8  15      583.43      599.52    111.85 o
 -12   9  15       55.84       69.22    122.17 o
 -11   9  15      554.17      490.27    213.37 o
 -10   9  15      103.47      102.18    118.29 o
  -9   9  15       40.76       43.60     89.21 o
  -8   9  15       25.06      -53.18     77.03 o
  -7   9  15       23.99       70.16     82.10 o
  -6   9  15      153.85      133.80     97.33 o
  -5   9  15        0.80      -43.76     74.88 o
  -4   9  15       53.07       41.34    146.91 o
  -3   9  15       38.42       77.07     81.13 o
  -2   9  15       95.09       54.82     75.88 o
  -1   9  15      410.05      284.68     90.61 o
   0   9  15      248.03      153.94     89.24 o
   1   9  15        0.30      -77.66     85.13 o
   2   9  15      135.13      237.40    108.08 o
  -8  10  15        4.69      -17.67     88.04 o
  -7  10  15      524.23      690.70    195.36 o
  -6  10  15      382.39      504.59    180.31 o
  -5  10  15      300.06      331.17    158.93 o
  -4  10  15      990.48     1325.27    246.79 o
  -3  10  15     2118.43     1651.50    271.40 o
  -2  10  15     1289.80      795.85    304.67 o
  -1  10  15        0.48     -163.81    163.81 o
 -19   0  16      948.85     1060.99    214.58 o
 -18   0  16      992.65      809.16    164.76 o
 -17   0  16      221.78       47.89    101.41 o
 -16   0  16     5224.02     5531.22    321.08 o
 -15   0  16      169.67      198.70    100.44 o
 -14   0  16     2930.55     2705.49    207.58 o
 -13   0  16    20073.34    20680.43    554.13 o
 -12   0  16     1838.87     1464.29    253.41 o
 -11   0  16      217.50      271.52    142.83 o
 -10   0  16       25.30      -55.23     55.23 o
  -9   0  16     1327.40     1384.30    101.82 o
  -8   0  16     3603.56     3858.69    152.62 o
  -7   0  16     3524.72     3587.42    145.52 o
  -6   0  16     2567.62     2779.42    161.08 o
  -5   0  16    12428.42    12308.92    269.28 o
  -4   0  16    14715.79    14457.33    301.59 o
  -3   0  16      797.59      763.99     78.93 o
  -2   0  16     2657.20     2539.47    148.17 o
  -1   0  16     2937.46     2632.20    168.06 o
   0   0  16     5718.10     5728.12    208.37 o
   1   0  16       57.55      109.05     66.26 o
   2   0  16      368.01      178.94     75.58 o
   3   0  16     3882.47     3709.55    230.29 o
   4   0  16     2792.52     3040.27    220.54 o
   5   0  16        2.93      -25.57     91.28 o
   6   0  16      721.99     1035.17    185.49 o
   7   0  16     4309.60     4000.74    440.83 o
   8   0  16     2669.29     3034.50    391.27 o
   9   0  16        9.67     -121.26    295.28 o
 -19   1  16      618.13      629.84    117.56 o
 -18   1  16      389.61      315.74    107.01 o
 -17   1  16      440.55      509.02    104.11 o
 -16   1  16     4037.23     3622.74    214.32 o
 -15   1  16      340.37      289.93     76.95 o
 -14   1  16     2054.91     2087.13    133.39 o
 -13   1  16    14463.19    13687.77    299.90 o
 -12   1  16     3999.36     4106.85    181.92 o
 -11   1  16      360.82      390.27     81.19 o
 -10   1  16       18.38       44.01     45.98 o
  -9   1  16      909.03      995.89     69.24 o
  -8   1  16     2239.11     2107.27     88.36 o
  -7   1  16      120.26      121.13     38.12 o
  -6   1  16     3859.28     3696.01    100.68 o
  -5   1  16    11574.53    11308.14    178.87 o
  -4   1  16     2319.52     2421.20     87.80 o
  -3   1  16      914.86      911.42     59.31 o
  -2   1  16      338.39      294.57     47.23 o
  -1   1  16     1924.95     1726.48     85.96 o
   0   1  16     7329.30     7252.93    154.08 o
   1   1  16      169.03      171.02     69.31 o
   2   1  16     5343.93     5303.68    169.25 o
   3   1  16     4658.78     4778.39    191.03 o
   4   1  16     3860.17     3864.47    189.42 o
   5   1  16       42.70       38.65     70.78 o
   6   1  16      147.66      114.11     82.31 o
   7   1  16     4135.59     4623.76    233.41 o
   8   1  16     3491.51     3648.39    248.94 o
   9   1  16      127.60      343.67    123.69 o
 -19   2  16     1311.72     1508.42    175.16 o
 -18   2  16       43.77      -59.45     90.41 o
 -17   2  16      626.65      809.17    132.76 o
 -16   2  16      891.29      982.75    184.77 o
 -15   2  16       56.34      -60.38     76.65 o
 -14   2  16     1148.40     1187.99    116.12 o
 -13   2  16     3983.87     4220.68    298.53 o
 -12   2  16     3043.51     3259.87    134.45 o
 -11   2  16     1987.55     1966.10    104.02 o
 -10   2  16      327.16      215.84     51.09 o
  -9   2  16     2758.30     2980.02    107.18 o
  -8   2  16      990.78     1073.87     88.53 o
  -7   2  16       24.78       14.24     35.98 o
  -6   2  16     5150.67     5016.24    122.63 o
  -5   2  16     2026.72     1933.23    115.22 o
  -4   2  16     1898.09     2004.26     85.47 o
  -3   2  16      442.67      491.60     49.39 o
  -2   2  16      415.79      378.00     61.60 o
  -1   2  16      508.18      599.90     53.18 o
   0   2  16     2837.90     2755.96    107.03 o
   1   2  16      866.92      943.98     76.27 o
   2   2  16      388.12      457.28     62.65 o
   3   2  16     2355.38     2300.11    123.50 o
   4   2  16     1482.91     1428.03    100.00 o
   5   2  16       73.59      -18.21     65.74 o
   6   2  16      336.85      436.41     94.68 o
   7   2  16     1312.52     1196.56    129.70 o
   8   2  16     1273.97     1644.18    154.50 o
   9   2  16      316.29       70.39    175.87 o
 -18   3  16      408.65      295.89    115.15 o
 -17   3  16      286.39      235.12    127.00 o
 -16   3  16      167.95       64.89     84.29 o
 -15   3  16      273.36      230.74     89.23 o
 -14   3  16      414.52      400.80     82.62 o
 -13   3  16      289.28      384.62     68.48 o
 -12   3  16     1583.99     1519.85    100.11 o
 -11   3  16     2796.44     2662.68    120.26 o
 -10   3  16        1.61      -36.91     36.91 o
  -9   3  16     1374.50     1325.12    115.02 o
  -8   3  16      621.54      608.58     55.27 o
  -7   3  16      299.01      256.46     38.15 o
  -6   3  16     3339.23     3422.41    153.83 o
  -5   3  16      184.18      198.89     61.69 o
  -4   3  16      109.14       81.89     54.35 o
  -3   3  16       35.21      -46.27     46.27 o
  -2   3  16        2.17        1.04     52.03 o
  -1   3  16      120.32       66.05     54.19 o
   0   3  16      433.22      468.60     44.83 o
   1   3  16      437.18      377.24     48.55 o
   2   3  16      127.33       42.02     41.52 o
   3   3  16     1011.23      953.37     74.44 o
   4   3  16      322.49      285.17     56.85 o
   5   3  16       17.65       11.59     48.61 o
   6   3  16       22.68      -17.96     51.81 o
   7   3  16      502.66      564.71     81.03 o
   8   3  16      488.19      612.34     93.38 o
 -18   4  16       63.02      139.17    105.57 o
 -17   4  16        0.30      -84.38     87.15 o
 -16   4  16      276.59      301.39     81.06 o
 -15   4  16      344.59      368.45     72.72 o
 -14   4  16      130.43       54.47     63.56 o
 -13   4  16       24.65      131.68     47.97 o
 -12   4  16      840.80      860.69    209.51 o
 -11   4  16     1854.26     1701.61    196.46 o
 -10   4  16      399.43      365.96     81.31 o
  -9   4  16      221.68      209.62     67.33 o
  -8   4  16       27.85      -51.94     51.94 o
  -7   4  16     1585.65     1723.30    197.37 o
  -6   4  16       43.45       67.16     57.73 o
  -5   4  16      249.88      317.94     66.49 o
  -4   4  16       33.45       41.56     53.83 o
  -3   4  16     1174.69     1329.88    105.27 o
  -2   4  16      162.96      142.99     64.31 o
  -1   4  16      136.49       73.32     56.60 o
   0   4  16      382.01      266.65     72.11 o
   1   4  16       24.44      -36.23     73.43 o
   2   4  16      467.31      433.36     98.18 o
   3   4  16       39.67      107.49     97.89 o
   4   4  16      325.81      380.30    102.14 o
   5   4  16       28.34       96.84    166.86 o
   6   4  16      111.22       85.58     91.14 o
   7   4  16       20.62       77.61     94.26 o
   8   4  16       60.11      144.63    119.58 o
 -17   5  16      992.15      997.52    227.46 o
 -16   5  16      919.20     1253.14    227.34 o
 -15   5  16      386.07      242.84    156.14 o
 -14   5  16      677.61      556.66    171.28 o
 -13   5  16      133.28      -60.64    120.03 o
 -12   5  16       13.30      -52.34     80.94 o
 -11   5  16       42.35      120.32     88.85 o
 -10   5  16        4.86      -20.72     66.39 o
  -9   5  16     1280.00     1143.40    114.67 o
  -8   5  16     2038.27     2405.35    157.46 o
  -7   5  16       34.35       20.39     64.92 o
  -6   5  16     2212.11     1755.77    131.97 o
  -5   5  16      198.96       57.73     94.28 o
  -4   5  16      267.94      374.47     82.53 o
  -3   5  16       96.98        2.22     80.68 o
  -2   5  16      460.20      478.23     77.69 o
  -1   5  16      196.67      238.41     71.86 o
   0   5  16     2120.96     2028.13    146.20 o
   1   5  16      331.13      290.25     87.16 o
   2   5  16     1780.96     1814.66    153.04 o
   3   5  16     1931.00     1756.50    152.87 o
   4   5  16       25.43      -18.46     82.17 o
   5   5  16      402.26      531.42    125.39 o
   6   5  16       86.85      311.76    119.59 o
   7   5  16        7.90        7.00    106.66 o
 -16   6  16     2344.58     2511.12    745.50 o
 -15   6  16       11.70       28.06    131.88 o
 -14   6  16      383.96      174.56    224.33 o
 -13   6  16     1194.52     1323.35    253.02 o
 -12   6  16      994.69      907.29    173.97 o
 -11   6  16      253.34      290.94    128.88 o
 -10   6  16      114.05       13.35    104.18 o
  -9   6  16     3835.32     3713.88    226.41 o
  -8   6  16     2445.37     2424.00    186.56 o
  -7   6  16      497.69      718.50    121.64 o
  -6   6  16     3153.02     3118.89    204.39 o
  -5   6  16     1943.30     2053.00    171.82 o
  -4   6  16       56.45      -32.36     58.58 o
  -3   6  16       82.62       42.72     70.81 o
  -2   6  16        9.51       -7.11     64.38 o
  -1   6  16      673.68      764.73    104.44 o
   0   6  16     3475.80     3478.95    220.16 o
   1   6  16      365.56      307.91    126.68 o
   2   6  16     1527.76     1238.71    263.34 o
   3   6  16     2196.25     2295.56    198.46 o
   4   6  16        0.94       -5.58     87.89 o
   5   6  16      145.38      213.07    125.62 o
   6   6  16      174.73      303.37    120.04 o
 -15   7  16        1.26       97.99     99.16 o
 -14   7  16      593.22      401.09    170.37 o
 -13   7  16      957.98      920.68    188.41 o
 -12   7  16     1305.07     1833.13    304.15 o
 -11   7  16      543.31      786.52    163.42 o
 -10   7  16       32.10      -42.01     97.96 o
  -9   7  16     1920.35     1841.82    171.90 o
  -8   7  16     2590.02     2611.70    212.21 o
  -7   7  16      284.15      169.38     90.50 o
  -6   7  16     1274.01     1635.27    160.48 o
  -5   7  16     3288.63     3537.07    263.39 o
  -4   7  16      314.00      424.93    100.59 o
  -3   7  16      234.28      198.32     93.82 o
  -2   7  16     1373.48     1316.05    114.20 o
  -1   7  16     1788.09     1821.75    145.14 o
   0   7  16     2739.62     2828.23    271.66 o
   1   7  16      116.13       40.01    130.67 o
   2   7  16     1502.41     1284.09    153.66 o
   3   7  16     2214.21     2194.09    196.36 o
   4   7  16      482.75      318.71    121.09 o
   5   7  16       23.27       66.42    101.47 o
 -13   8  16     2592.64     2393.90    146.71 o
 -12   8  16     3158.18     3279.71    166.92 o
 -11   8  16      509.76      470.00    102.53 o
 -10   8  16     1350.81     1223.58    169.86 o
  -9   8  16     1749.42     1667.65    263.55 o
  -8   8  16     1900.38     2057.87    198.34 o
  -7   8  16       49.13       43.12     60.59 o
  -6   8  16      430.22      455.57     83.14 o
  -5   8  16     3129.17     3582.20    175.06 o
  -4   8  16     6764.01     7173.34    240.69 o
  -3   8  16      630.14      704.38     97.28 o
  -2   8  16     1324.89     1473.61    126.94 o
  -1   8  16     3640.20     3570.90    220.18 o
   0   8  16      389.68      292.13     82.26 o
   1   8  16        4.08      -55.63     68.37 o
   2   8  16      217.56      195.95     88.37 o
   3   8  16     1535.77     1510.70    168.22 o
 -11   9  16       79.06       37.10    136.68 o
 -10   9  16      552.54      730.91    172.39 o
  -9   9  16      970.45      808.64    136.69 o
  -8   9  16      359.13      501.11    119.00 o
  -7   9  16      387.71      406.45    113.03 o
  -6   9  16      170.27      116.81    102.56 o
  -5   9  16     2646.46     2511.07    196.48 o
  -4   9  16     3905.91     4367.05    279.98 o
  -3   9  16        0.57       -3.30     82.12 o
  -2   9  16     1839.45     1944.80    162.06 o
  -1   9  16     2731.88     3100.07    205.09 o
   0   9  16      245.86      230.18    101.65 o
   1   9  16       53.59      191.92    154.70 o
  -6  10  16      104.01       90.43    189.90 o
  -5  10  16     1359.77     1596.98    256.70 o
  -4  10  16     1854.24     1997.04    399.62 o
 -19   1  17       31.53      139.71     96.89 o
 -18   1  17      507.66      258.53    103.75 o
 -17   1  17      292.81      292.72     97.30 o
 -16   1  17      404.52      366.85     92.43 o
 -15   1  17     1947.51     2104.58    155.00 o
 -14   1  17      417.87      560.93     85.94 o
 -13   1  17        0.32       62.35     63.50 o
 -12   1  17     1232.14     1014.48     94.41 o
 -11   1  17        1.58      -49.06     49.06 o
 -10   1  17        2.09      -40.48     40.48 o
  -9   1  17       61.23       40.67     43.68 o
  -8   1  17       82.35       83.42     58.12 o
  -7   1  17      147.52      157.15     43.45 o
  -6   1  17     1195.19     1125.82     71.76 o
  -5   1  17      589.85      634.26     58.01 o
  -4   1  17        4.20        4.32     35.97 o
  -3   1  17      177.85      135.90     43.37 o
  -2   1  17     1350.57     1487.99     82.04 o
  -1   1  17        0.84       39.01     41.21 o
   0   1  17     1564.03     1365.30     80.52 o
   1   1  17     1425.51     1455.59     92.76 o
   2   1  17      196.50      138.79    131.57 o
   3   1  17       42.16      -61.54     62.52 o
   4   1  17      207.42      150.01     74.25 o
   5   1  17     1092.62     1293.75    129.42 o
   6   1  17      209.94      269.24     98.81 o
   7   1  17       84.19      255.76    106.00 o
   8   1  17     1789.67     2031.88    288.40 o
 -19   2  17      223.46      180.27    109.77 o
 -18   2  17      328.74      431.83    124.50 o
 -17   2  17      180.65       65.86     81.66 o
 -16   2  17      205.37      183.66     84.33 o
 -15   2  17     5192.39     5819.22    235.92 o
 -14   2  17     2984.58     2645.59    218.86 o
 -13   2  17      404.66      202.93     91.25 o
 -12   2  17     2230.99     2284.78    125.11 o
 -11   2  17      267.03      175.81     57.11 o
 -10   2  17      105.02       71.32     46.42 o
  -9   2  17       40.00      -26.37     39.13 o
  -8   2  17     3055.00     2968.93    109.34 o
  -7   2  17     2480.40     2542.33    119.59 o
  -6   2  17     2768.59     2776.26    102.52 o
  -5   2  17      111.57        8.30     35.19 o
  -4   2  17       44.68       95.65     39.10 o
  -3   2  17     1467.63     1403.91     75.93 o
  -2   2  17     1262.87     1005.75     80.99 o
  -1   2  17      283.30      187.64     49.72 o
   0   2  17     2286.57     2299.29    103.52 o
   1   2  17     5109.17     5136.55    176.16 o
   2   2  17      868.96      848.89     80.67 o
   3   2  17        7.46      -46.28     46.28 o
   4   2  17      383.80      298.49     83.22 o
   5   2  17      854.04      834.01    160.92 o
   6   2  17     1114.42     1562.42    227.60 o
   7   2  17       38.36      -15.15     80.75 o
   8   2  17     2724.63     3097.88    222.40 o
 -18   3  17     3289.55     3422.72    290.96 o
 -17   3  17      167.64      289.09    106.99 o
 -16   3  17     2411.58     2093.05    171.70 o
 -15   3  17     5077.48     4777.60    240.49 o
 -14   3  17     3523.39     3825.52    172.45 o
 -13   3  17        0.20      -39.98     49.41 o
 -12   3  17      100.57      157.17     55.06 o
 -11   3  17     2505.34     2433.43    116.63 o
 -10   3  17     3608.81     3733.60    137.61 o
  -9   3  17      641.91      574.31     59.58 o
  -8   3  17     5059.45     4995.72    130.65 o
  -7   3  17    12424.05    12563.63    218.54 o
  -6   3  17     1295.66     1450.64    113.47 o
  -5   3  17      249.74      284.22     68.98 o
  -4   3  17     1255.11     1263.07    105.09 o
  -3   3  17      384.37      366.27     72.88 o
  -2   3  17     2055.14     2039.12    131.06 o
  -1   3  17       43.86       31.10     55.23 o
   0   3  17     6348.27     6070.29    134.87 o
   1   3  17     8845.66     8669.73    181.88 o
   2   3  17     2160.75     2265.83    101.36 o
   3   3  17      212.69      205.10     52.75 o
   4   3  17      470.94      484.26     70.96 o
   5   3  17      838.12      730.97     75.59 o
   6   3  17      286.28      257.65     65.50 o
   7   3  17       12.39      -61.82     61.82 o
 -18   4  17     1130.26     1064.60    157.95 o
 -17   4  17        0.15       -1.37     72.13 o
 -16   4  17     2396.70     2245.47    167.92 o
 -15   4  17     3720.65     3774.16    239.79 o
 -14   4  17     1515.46     1453.74    148.40 o
 -13   4  17       56.83       84.04     57.54 o
 -12   4  17      130.79       82.66     94.99 o
 -11   4  17     1519.67     1388.40    158.10 o
 -10   4  17     2402.85     2471.74    163.91 o
  -9   4  17       71.77       42.18     57.62 o
  -8   4  17     5991.57     6313.14    238.50 o
  -7   4  17    17948.19    17657.77    375.21 o
  -6   4  17     6721.35     6040.43    201.10 o
  -5   4  17      265.46      208.11     81.74 o
  -4   4  17      938.10      840.35    102.50 o
  -3   4  17     1030.88     1064.05    101.38 o
  -2   4  17     1640.79     1649.03    127.31 o
  -1   4  17      116.95       96.33     59.87 o
   0   4  17     4024.39     3887.58    186.25 o
   1   4  17    12756.58    12104.21    348.23 o
   2   4  17     3445.82     3753.71    218.69 o
   3   4  17       54.54        8.25     80.75 o
   4   4  17     1952.80     1989.31    171.98 o
   5   4  17      723.56      895.76    133.38 o
   6   4  17      210.80      168.93    107.56 o
   7   4  17      243.80      356.62    122.43 o
 -17   5  17      224.59      226.51    158.88 o
 -16   5  17     3499.36     3586.33    347.25 o
 -15   5  17     3697.57     3508.50    341.80 o
 -14   5  17     1632.46     1595.76    231.29 o
 -13   5  17      359.30      519.33    452.31 o
 -12   5  17       68.29       68.44     91.64 o
 -11   5  17     1184.88     1152.33    148.45 o
 -10   5  17     1620.66     1584.85    243.70 o
  -9   5  17      287.57      429.56     86.30 o
  -8   5  17     4196.80     4180.11    202.72 o
  -7   5  17     5427.82     5502.54    215.99 o
  -6   5  17     2207.24     2169.97    148.61 o
  -5   5  17       84.91      -61.08     61.08 o
  -4   5  17       36.67       32.62     87.05 o
  -3   5  17      993.27      956.97    106.45 o
  -2   5  17      713.69      687.43     91.38 o
  -1   5  17      140.22      111.72     64.98 o
   0   5  17     2091.53     2350.49    194.12 o
   1   5  17     7675.78     7673.62    270.44 o
   2   5  17     3581.43     3460.13    206.54 o
   3   5  17        0.04       29.64     80.92 o
   4   5  17     1310.24     1186.41    247.91 o
   5   5  17     1193.64     1101.00    167.86 o
   6   5  17       12.14      -36.91    105.27 o
 -16   6  17     1252.11     1247.70    239.44 o
 -15   6  17     1433.42     1322.61    230.88 o
 -14   6  17     1622.30     2120.22    274.93 o
 -13   6  17       17.91      -62.18    115.26 o
 -12   6  17      667.62      427.83    151.92 o
 -11   6  17      860.32      935.44    175.21 o
 -10   6  17      154.12      232.26    120.50 o
  -9   6  17     1149.03     1018.07    136.43 o
  -8   6  17      767.54      939.16    131.17 o
  -7   6  17     4347.37     4519.39    236.13 o
  -6   6  17     4101.31     3615.36    229.44 o
  -5   6  17      674.89      636.26    104.06 o
  -4   6  17      143.83      239.65     84.11 o
  -3   6  17     3206.28     3155.98    205.58 o
  -2   6  17       14.12      -57.40     72.44 o
  -1   6  17      914.48      684.82    107.78 o
   0   6  17     3323.82     3448.09    229.93 o
   1   6  17     2018.60     1829.84    178.89 o
   2   6  17     1863.62     2046.42    189.19 o
   3   6  17      107.52      209.79    123.23 o
   4   6  17      102.14       32.20     99.32 o
   5   6  17      523.36      263.77    118.60 o
 -15   7  17      506.70      467.22    228.50 o
 -14   7  17     2032.29     2186.56    463.26 o
 -13   7  17      544.28      669.81    174.77 o
 -12   7  17      403.00      694.03    175.99 o
 -11   7  17      385.78      394.58    247.80 o
 -10   7  17      479.97      207.30    176.85 o
  -9   7  17     1831.25     2113.19    188.40 o
  -8   7  17       69.90      138.60    103.99 o
  -7   7  17      173.16      235.38     93.36 o
  -6   7  17     3316.15     3467.55    231.18 o
  -5   7  17     1614.94     1525.60    160.63 o
  -4   7  17       30.16      160.40     89.12 o
  -3   7  17     3022.69     3131.03    279.66 o
  -2   7  17       91.00       76.17     68.02 o
  -1   7  17     1897.88     1793.81    152.36 o
   0   7  17     1706.56     1473.87    160.92 o
   1   7  17      154.82      151.71     95.99 o
   2   7  17      228.29      104.20     90.98 o
   3   7  17     1569.38     1724.14    248.99 o
   4   7  17       45.23      -44.56     91.04 o
 -13   8  17      148.66      128.40    120.49 o
 -12   8  17        1.49      -15.35    232.15 o
 -11   8  17        1.30       57.91     88.55 o
 -10   8  17      492.55      423.90    105.39 o
  -9   8  17      969.82     1067.23    115.86 o
  -8   8  17        0.35       93.42     71.41 o
  -7   8  17       11.65      -64.43     64.43 o
  -6   8  17      335.36      360.34     85.22 o
  -5   8  17     1855.84     1938.06    152.41 o
  -4   8  17      117.86      -69.73     86.37 o
  -3   8  17       20.39      -77.48     80.68 o
  -2   8  17      456.70      160.13    105.71 o
  -1   8  17      678.73      359.91    142.73 o
   0   8  17      184.69       99.67     77.06 o
   1   8  17        0.42      -71.44     71.44 o
   2   8  17       10.98      -56.27     80.38 o
 -10   9  17      470.64      512.72    230.59 o
  -9   9  17      465.22      316.78    139.04 o
  -8   9  17       42.91       66.19     92.14 o
  -7   9  17       35.86      157.42     98.19 o
  -6   9  17       33.02       68.17     84.79 o
  -5   9  17       27.79       57.77    106.64 o
  -4   9  17      142.60      214.71     97.70 o
  -3   9  17       94.31      141.09     98.07 o
  -2   9  17     1276.76     1140.50    140.04 o
  -1   9  17      341.81      332.05    104.28 o
   0   9  17        2.89      -95.99    190.94 o
 -19   0  18      571.00      491.78    174.43 o
 -18   0  18       60.01       48.24    132.12 o
 -17   0  18     3332.86     2991.74    356.32 o
 -16   0  18     2439.44     2298.80    212.67 o
 -15   0  18       45.18      -79.39     93.72 o
 -14   0  18     3496.39     3843.31    248.69 o
 -13   0  18     5157.41     4781.72    260.66 o
 -12   0  18     1117.38     1007.68    139.09 o
 -11   0  18      106.47       83.58    156.68 o
 -10   0  18     5597.05     5763.09    252.01 o
  -9   0  18     9691.71     9603.36    320.76 o
  -8   0  18     1365.79     1404.41    121.41 o
  -7   0  18      325.85      282.18     75.88 o
  -6   0  18      572.64      572.29     89.95 o
  -5   0  18     3267.51     3255.41    231.77 o
  -4   0  18     1324.50     1302.64    132.27 o
  -3   0  18      181.49      125.84     78.41 o
  -2   0  18     9210.75     9452.51    319.23 o
  -1   0  18     6282.93     5919.78    382.02 o
   0   0  18      778.77      451.84    103.32 o
   1   0  18      898.66     1012.06    200.92 o
   2   0  18      328.43      249.43     88.87 o
   3   0  18       75.85       -6.52     94.25 o
   4   0  18      884.06      902.52    180.39 o
   5   0  18      350.32      183.13    140.96 o
   6   0  18     2163.84     2424.35    282.11 o
   7   0  18     8812.29    10017.14    516.32 o
 -19   1  18      222.15      163.11    170.21 o
 -18   1  18      294.93      262.89    100.01 o
 -17   1  18     2548.23     2388.64    183.46 o
 -16   1  18     1993.09     1905.54    150.88 o
 -15   1  18        1.03      -19.15     73.96 o
 -14   1  18     2268.48     2189.60    140.61 o
 -13   1  18     6590.68     6835.48    208.65 o
 -12   1  18     2952.57     2806.91    146.59 o
 -11   1  18       12.91       99.41     57.44 o
 -10   1  18     4201.73     4603.28    156.54 o
  -9   1  18    10458.48    10648.95    207.31 o
  -8   1  18     1641.93     1640.34     88.35 o
  -7   1  18     1022.33     1088.30     76.95 o
  -6   1  18     7328.44     7719.16    168.07 o
  -5   1  18     1840.92     1896.07     92.65 o
  -4   1  18     1106.99     1199.54     77.85 o
  -3   1  18     1062.45     1019.71     94.14 o
  -2   1  18     6026.08     6120.02    153.16 o
  -1   1  18    13790.02    13263.78    240.49 o
   0   1  18     1780.91     1833.94    107.85 o
   1   1  18     1484.94     1221.57    103.22 o
   2   1  18     2193.57     2322.23    140.76 o
   3   1  18      271.91      145.66     77.34 o
   4   1  18       59.24       70.70     78.00 o
   5   1  18      335.14      341.64     93.70 o
   6   1  18     2598.67     3109.19    217.28 o
   7   1  18     5749.59     6644.10    503.91 o
 -18   2  18      392.02      311.06    114.31 o
 -17   2  18     2005.64     1772.32    158.68 o
 -16   2  18      218.21      144.70     80.59 o
 -15   2  18       19.54      -50.00    107.79 o
 -14   2  18     1307.38     1350.96    127.14 o
 -13   2  18      714.51      730.85     97.61 o
 -12   2  18     2866.00     2918.93    142.81 o
 -11   2  18      252.59      340.66     68.79 o
 -10   2  18     1706.06     1867.61    108.66 o
  -9   2  18     9456.03     9460.55    205.41 o
  -8   2  18     3652.80     3742.50    133.74 o
  -7   2  18       26.86      -18.84     41.78 o
  -6   2  18     6085.62     5943.93    152.72 o
  -5   2  18     2116.04     2088.29    101.65 o
  -4   2  18      546.99      614.06     63.36 o
  -3   2  18     1160.04     1121.00     78.43 o
  -2   2  18     3789.26     3780.06    150.13 o
  -1   2  18     5047.77     4724.12    172.03 o
   0   2  18      838.23      857.87     71.65 o
   1   2  18      286.09      276.04     77.20 o
   2   2  18     1353.40     1275.77     95.94 o
   3   2  18      514.43      420.26     73.66 o
   4   2  18       84.41        2.83     80.25 o
   5   2  18     2120.23     2328.52    162.17 o
   6   2  18     1896.54     2278.64    173.11 o
   7   2  18     1351.36     1733.23    236.44 o
 -18   3  18      563.96      402.09    139.91 o
 -17   3  18      552.31      572.78    119.71 o
 -16   3  18       61.82       94.80     86.61 o
 -15   3  18       26.79      163.39     87.22 o
 -14   3  18      492.73      473.10     79.83 o
 -13   3  18       57.76      -29.42     51.22 o
 -12   3  18       95.45       13.25     60.50 o
 -11   3  18      404.89      273.20     66.98 o
 -10   3  18      240.01      162.04    111.02 o
  -9   3  18     1244.99     1280.65     76.91 o
  -8   3  18     2274.69     2042.27     87.97 o
  -7   3  18       77.63       93.40     41.59 o
  -6   3  18     2230.52     2102.79     92.79 o
  -5   3  18      476.22      413.11     79.58 o
  -4   3  18        0.21      -11.57     55.95 o
  -3   3  18     1948.74     1965.63    129.80 o
  -2   3  18      725.38      941.99    113.54 o
  -1   3  18      733.94      851.06     92.62 o
   0   3  18      918.36      932.68     89.42 o
   1   3  18      224.18      224.86     60.76 o
   2   3  18      852.71      868.63     91.13 o
   3   3  18      507.38      442.91     62.38 o
   4   3  18      231.27      184.68     54.49 o
   5   3  18     1062.31     1027.78    151.66 o
   6   3  18      337.93      331.49     70.97 o
   7   3  18      147.11      221.48    137.91 o
 -17   4  18       63.84       -7.03     73.64 o
 -16   4  18       32.24       19.51     63.16 o
 -15   4  18        6.32        2.43     51.56 o
 -14   4  18       13.61       36.14     45.82 o
 -13   4  18      247.76      146.20    106.75 o
 -12   4  18       50.65       -3.81     90.77 o
 -11   4  18        6.03      -49.98     84.77 o
 -10   4  18      186.14      123.82     92.44 o
  -9   4  18       13.58       23.41     68.29 o
  -8   4  18       38.29       35.41     61.75 o
  -7   4  18      223.80      252.39     72.71 o
  -6   4  18      356.27      455.14     81.81 o
  -5   4  18        1.08      -64.17     64.17 o
  -4   4  18       16.88       11.38     57.94 o
  -3   4  18      339.94      315.09     75.27 o
  -2   4  18       70.27       40.39     59.50 o
  -1   4  18        7.71      -42.78     55.06 o
   0   4  18      151.00      148.05     75.69 o
   1   4  18      513.45      507.38    123.34 o
   2   4  18       11.48      -73.49     73.49 o
   3   4  18      189.42      306.25    122.88 o
   4   4  18      113.27      212.83    150.90 o
   5   4  18      933.41      954.95    156.62 o
   6   4  18      175.38      240.65    112.59 o
 -17   5  18      821.22     1021.36    246.24 o
 -16   5  18       71.38     -135.99    135.99 o
 -15   5  18      290.67      575.89    184.47 o
 -14   5  18      143.33      -82.65    138.77 o
 -13   5  18       60.74       68.90    118.89 o
 -12   5  18      382.88      202.93    109.44 o
 -11   5  18     1329.36     1675.63    223.31 o
 -10   5  18       64.08       36.95     94.13 o
  -9   5  18     2925.10     2861.75    178.87 o
  -8   5  18      346.53      340.45     85.67 o
  -7   5  18     1656.46     1533.12    136.54 o
  -6   5  18     1516.55     1316.99    125.74 o
  -5   5  18        0.33      -62.53     62.53 o
  -4   5  18       85.86      121.38    137.20 o
  -3   5  18      311.16      169.77    115.90 o
  -2   5  18        8.22       19.21     63.60 o
  -1   5  18     1481.41     1569.33    130.93 o
   0   5  18      829.02      785.99    107.79 o
   1   5  18      627.89      580.43    111.51 o
   2   5  18     1100.55     1217.25    163.55 o
   3   5  18      666.11      767.55    166.11 o
   4   5  18       20.15      -60.14     92.23 o
   5   5  18      135.19      206.89    115.22 o
 -16   6  18      948.30      539.87    193.04 o
 -15   6  18      405.56      350.51    175.22 o
 -14   6  18      320.77      301.25    196.68 o
 -13   6  18      280.06      332.81    152.85 o
 -12   6  18     1169.70     1273.23    285.37 o
 -11   6  18      508.04      393.25    172.16 o
 -10   6  18      239.57      190.55    123.81 o
  -9   6  18     4739.92     4818.54    251.37 o
  -8   6  18     1858.89     1840.40    174.46 o
  -7   6  18      474.30      474.76    114.27 o
  -6   6  18     2220.93     2234.99    205.34 o
  -5   6  18     1277.72     1228.91    141.20 o
  -4   6  18       12.45      -30.54     77.26 o
  -3   6  18     1082.13     1132.69    138.31 o
  -2   6  18      662.56      241.47    127.86 o
  -1   6  18     1308.52     1138.54    130.08 o
   0   6  18     1475.99     1403.37    146.81 o
   1   6  18      119.81      -42.80    112.39 o
   2   6  18     2342.62     2067.73    196.95 o
   3   6  18     1432.37     1379.48    178.01 o
   4   6  18      133.60       29.42     98.38 o
 -14   7  18      745.78      762.41    258.24 o
 -13   7  18     1180.53      942.15    197.60 o
 -12   7  18      434.87      346.95    165.38 o
 -11   7  18       82.65       14.71    112.37 o
 -10   7  18     1342.37     1079.94    184.29 o
  -9   7  18     2141.11     2434.46    202.41 o
  -8   7  18     1583.67     1525.66    181.80 o
  -7   7  18      164.24      273.23     99.71 o
  -6   7  18     1896.09     1895.52    180.81 o
  -5   7  18     2080.29     1880.85    181.32 o
  -4   7  18      215.14      179.63    118.58 o
  -3   7  18        0.27        1.78     69.34 o
  -2   7  18     2301.52     2016.45    163.33 o
  -1   7  18     3057.65     2862.54    190.86 o
   0   7  18     1288.52     1063.01    135.12 o
   1   7  18       64.00        4.09     87.22 o
   2   7  18     2426.91     1945.48    192.35 o
   3   7  18     1623.61     1478.91    179.19 o
 -12   8  18     1400.22     1120.20    203.24 o
 -11   8  18       89.79      251.14    143.60 o
 -10   8  18     3054.79     3553.37    307.40 o
  -9   8  18     1229.52     1575.06    173.58 o
  -8   8  18      491.60      471.37    137.42 o
  -7   8  18        4.06       83.32     92.24 o
  -6   8  18      906.19      886.44    182.34 o
  -5   8  18     3304.33     3176.69    233.21 o
  -4   8  18     2417.67     2281.77    203.00 o
  -3   8  18      270.79      452.21    121.99 o
  -2   8  18     3404.44     3148.02    223.23 o
  -1   8  18     1632.33     1579.92    160.03 o
   0   8  18      260.01       94.52     93.95 o
   1   8  18      253.83      234.06     93.59 o
  -9   9  18      342.68       78.50    128.60 o
  -8   9  18      802.51      844.97    148.26 o
  -7   9  18      133.81       23.24     80.12 o
  -6   9  18      740.36      676.76     91.17 o
  -5   9  18     3840.71     4500.56    193.37 o
  -4   9  18      978.72     1037.93    108.56 o
  -3   9  18     1122.42     1097.72    252.34 o
  -2   9  18     3781.55     3938.52    415.31 o
 -18   1  19      432.18      462.01    109.65 o
 -17   1  19       16.37      -42.70     79.62 o
 -16   1  19      309.70       40.05    107.09 o
 -15   1  19      764.12      552.05    123.94 o
 -14   1  19     1660.61     1491.94    132.17 o
 -13   1  19      374.19      279.49    127.62 o
 -12   1  19     1521.44     1519.78    112.88 o
 -11   1  19     1789.49     1722.96    116.11 o
 -10   1  19      166.77      170.35     57.40 o
  -9   1  19     1484.42     1478.02    105.15 o
  -8   1  19     3281.93     3385.74    126.43 o
  -7   1  19       97.70       59.84     43.49 o
  -6   1  19      214.60      124.03     47.03 o
  -5   1  19       33.82       10.97     41.99 o
  -4   1  19      382.76      325.77     54.79 o
  -3   1  19     2855.54     2909.73    125.72 o
  -2   1  19        9.65      116.44     49.82 o
  -1   1  19     2903.91     3125.94    207.94 o
   0   1  19     3206.64     3089.92    260.06 o
   1   1  19      160.68      136.68     66.76 o
   2   1  19      329.79      242.09     75.28 o
   3   1  19       40.18      119.63     70.87 o
   4   1  19        4.79      -30.79     85.43 o
   5   1  19      683.17      686.07    131.38 o
   6   1  19      268.17      319.59    117.23 o
 -18   2  19      144.13      107.28    104.01 o
 -17   2  19      181.44       -8.17     85.42 o
 -16   2  19     1525.82     1720.66    150.10 o
 -15   2  19     1579.37     1503.13    137.01 o
 -14   2  19     2720.78     2731.14    210.29 o
 -13   2  19      159.85      133.92     73.40 o
 -12   2  19     1620.32     1382.56    117.67 o
 -11   2  19     4666.76     4938.32    194.03 o
 -10   2  19      160.32       77.12     50.79 o
  -9   2  19     3218.10     3235.22    161.30 o
  -8   2  19     4032.13     4261.89    158.98 o
  -7   2  19     1395.42     1493.97     90.78 o
  -6   2  19       22.46        5.58     43.54 o
  -5   2  19      379.97      394.75     59.41 o
  -4   2  19     2111.17     2089.34    103.54 o
  -3   2  19     2666.09     2497.27    112.80 o
  -2   2  19      704.27      889.39     75.78 o
  -1   2  19     1066.28     1206.78     87.28 o
   0   2  19     3709.93     3760.20    136.78 o
   1   2  19       71.74       70.48     53.25 o
   2   2  19        7.71       21.55     55.73 o
   3   2  19        3.50      -66.58     66.58 o
   4   2  19       90.46       71.73     77.88 o
   5   2  19     2203.86     2235.11    167.51 o
   6   2  19      903.05      603.60    128.93 o
 -18   3  19     1681.11     1837.01    181.02 o
 -17   3  19     1265.98     1335.48    154.06 o
 -16   3  19     4537.44     4300.95    240.21 o
 -15   3  19     1598.53     1716.84    155.21 o
 -14   3  19     1026.99     1085.27    101.86 o
 -13   3  19       87.72      -15.69     54.99 o
 -12   3  19       13.87       -8.11     49.77 o
 -11   3  19     3554.49     3302.74    169.68 o
 -10   3  19     1008.18     1082.49    113.46 o
  -9   3  19     3183.12     3245.74    115.04 o
  -8   3  19     5461.89     5742.51    141.95 o
  -7   3  19     3256.29     3628.98    109.70 o
  -6   3  19        0.96       10.40     58.74 o
  -5   3  19      139.13       55.31     62.17 o
  -4   3  19     1196.24     1290.96    113.54 o
  -3   3  19     3296.17     3275.51    169.60 o
  -2   3  19      155.44      120.22     68.27 o
  -1   3  19     1602.53     1649.21    120.76 o
   0   3  19     7244.95     7547.66    184.37 o
   1   3  19      947.90     1014.90     73.25 o
   2   3  19       70.24       25.57     44.05 o
   3   3  19       13.77       30.15     52.89 o
   4   3  19     1501.20     1622.74    102.26 o
   5   3  19     1543.06     1473.18    132.76 o
   6   3  19      916.02     1113.34    115.71 o
 -17   4  19     1538.13     1494.33    120.41 o
 -16   4  19     6163.76     6408.63    253.65 o
 -15   4  19     3757.89     3811.26    142.69 o
 -14   4  19      448.16      304.43    150.45 o
 -13   4  19      420.32      264.24    117.46 o
 -12   4  19      799.97      695.31    146.14 o
 -11   4  19     2718.00     2579.83    217.50 o
 -10   4  19      574.81      499.22    120.65 o
  -9   4  19      989.21     1102.73    150.36 o
  -8   4  19     9455.43     8920.04    265.05 o
  -7   4  19    11220.67    11273.24    381.20 o
  -6   4  19      276.53      153.67     71.93 o
  -5   4  19      622.16      503.26     90.51 o
  -4   4  19     2274.46     2452.02    153.05 o
  -3   4  19     1143.10     1139.74    115.69 o
  -2   4  19      572.86      503.09     89.39 o
  -1   4  19      905.38      830.85    130.39 o
   0   4  19     3451.86     3212.89    182.60 o
   1   4  19     3807.41     3814.78    205.25 o
   2   4  19      483.70      228.77     97.66 o
   3   4  19      711.26      739.45    130.55 o
   4   4  19     3040.31     3108.53    225.01 o
   5   4  19     1573.47     1579.77    196.98 o
 -16   5  19     4077.66     4387.67   1195.72 o
 -15   5  19     3774.56     3856.28    360.20 o
 -14   5  19      942.76      843.72    258.24 o
 -13   5  19       88.84      149.27    134.15 o
 -12   5  19      266.84      234.79    117.55 o
 -11   5  19     1816.38     2112.19    289.30 o
 -10   5  19      450.16      500.55    118.49 o
  -9   5  19     2072.43     1943.45    159.44 o
  -8   5  19     4489.51     5065.79    280.52 o
  -7   5  19     4373.54     4470.07    219.03 o
  -6   5  19      163.22       -5.46     68.98 o
  -5   5  19      888.75      754.06    154.88 o
  -4   5  19      991.38      861.07    111.73 o
  -3   5  19     1333.62     1321.11    131.96 o
  -2   5  19        2.51      -44.66     66.34 o
  -1   5  19      217.78      235.53     80.04 o
   0   5  19     2243.33     2386.45    162.00 o
   1   5  19     4074.52     4130.64    235.09 o
   2   5  19      918.75      807.53    167.18 o
   3   5  19      877.73     1060.63    163.41 o
   4   5  19     3246.25     3800.94    281.95 o
 -15   6  19     4175.54     4239.58    379.56 o
 -14   6  19     1415.97     1361.70    482.04 o
 -13   6  19       86.08      -88.33    116.92 o
 -12   6  19     1237.29     1546.25    222.78 o
 -11   6  19      540.53      660.12    170.17 o
 -10   6  19       46.33      198.13    129.90 o
  -9   6  19      551.20      699.36    123.69 o
  -8   6  19     2346.75     1979.48    340.41 o
  -7   6  19     4528.66     4338.82    297.92 o
  -6   6  19     2700.88     2303.59    173.19 o
  -5   6  19      262.04      229.52     96.55 o
  -4   6  19      650.48      521.87    116.46 o
  -3   6  19     1154.00     1290.98    149.64 o
  -2   6  19       90.09        2.41     71.46 o
  -1   6  19      436.62      305.98    134.79 o
   0   6  19     1697.16     1743.75    161.96 o
   1   6  19     2845.16     2674.99    221.66 o
   2   6  19      147.02      199.40    135.53 o
   3   6  19      364.32      401.76    208.32 o
 -14   7  19     2046.84     2705.11    309.95 o
 -13   7  19       43.13      -42.51    189.37 o
 -12   7  19     1098.00      850.74    197.32 o
 -11   7  19       23.65      -99.07    117.69 o
 -10   7  19     1213.63     1086.43    197.90 o
  -9   7  19      352.07      304.44    109.93 o
  -8   7  19      137.28       68.20     96.26 o
  -7   7  19      892.31      968.15    149.44 o
  -6   7  19      992.18     1224.98    156.38 o
  -5   7  19       43.74      -50.01     89.28 o
  -4   7  19      997.23      956.06    137.74 o
  -3   7  19      588.92      765.28    160.68 o
  -2   7  19       18.02       16.58     81.62 o
  -1   7  19      548.73      595.30    127.86 o
   0   7  19      526.64      706.03    118.15 o
   1   7  19      512.93      349.11    263.73 o
   2   7  19      121.83       64.13     99.76 o
 -12   8  19       65.88      261.76    148.60 o
 -11   8  19      204.35      259.75    146.62 o
 -10   8  19      769.47      628.94    178.42 o
  -9   8  19      147.60      245.20    358.40 o
  -8   8  19       24.49      -10.55     94.38 o
  -7   8  19       20.02      133.00     98.24 o
  -6   8  19      322.29      515.78    131.12 o
  -5   8  19      195.17      139.52    103.41 o
  -4   8  19        2.64       24.56     95.31 o
  -3   8  19       52.73       29.83     94.82 o
  -2   8  19      126.64      150.29    109.94 o
  -1   8  19        8.33      -72.47     72.47 o
   0   8  19      136.63      274.41    145.66 o
  -7   9  19       90.26      242.76    118.82 o
  -6   9  19      223.53      165.89     84.48 o
  -5   9  19       70.54      125.40     77.46 o
 -18   0  20     3228.86     2965.47    314.91 o
 -17   0  20     1500.58     1588.68    492.48 o
 -16   0  20        3.66      -14.26    179.98 o
 -15   0  20        0.72      -24.14     97.91 o
 -14   0  20       87.08       93.11    130.04 o
 -13   0  20     1801.47     2009.27    190.97 o
 -12   0  20      109.21       16.43     84.03 o
 -11   0  20     3023.91     3284.77    389.60 o
 -10   0  20    11188.21    11448.56    549.28 o
  -9   0  20     3564.32     3797.86    236.35 o
  -8   0  20      118.27      152.63     87.39 o
  -7   0  20      499.95      431.31    104.72 o
  -6   0  20       41.20      -73.17     73.17 o
  -5   0  20     3239.31     3288.05    318.80 o
  -4   0  20     1460.89     1508.41    153.89 o
  -3   0  20     7267.86     7231.55    290.26 o
  -2   0  20    12469.84    12312.13    391.99 o
  -1   0  20     4755.96     4522.86    261.75 o
   0   0  20      626.96      735.42    157.26 o
   1   0  20     1023.33     1120.10    186.50 o
   2   0  20        8.17     -109.81    109.81 o
   3   0  20      145.47      -54.38    120.49 o
   4   0  20      142.02      110.78    225.37 o
   5   0  20     1777.58     1970.90    266.34 o
   6   0  20     5340.92     6339.61    690.72 o
 -18   1  20     3476.05     3200.68    226.48 o
 -17   1  20     1202.50     1267.26    191.51 o
 -16   1  20       24.39       50.81     80.53 o
 -15   1  20       22.32      -41.75     67.07 o
 -14   1  20      834.43     1025.71    115.68 o
 -13   1  20     1473.50     1409.84    172.76 o
 -12   1  20      339.90      323.30     83.36 o
 -11   1  20     3585.55     3899.11    189.17 o
 -10   1  20     7483.15     7655.51    214.07 o
  -9   1  20     4801.26     5237.90    178.38 o
  -8   1  20       36.68       23.74     54.25 o
  -7   1  20      190.79       94.42     56.56 o
  -6   1  20      279.22      219.21     58.56 o
  -5   1  20     1331.02     1530.97    104.00 o
  -4   1  20      160.64      131.42     57.50 o
  -3   1  20     3275.75     3131.95    231.60 o
  -2   1  20    13293.14    14120.04    401.59 o
  -1   1  20     6535.28     6686.48    224.12 o
   0   1  20      191.39      191.02     74.93 o
   1   1  20      655.90      627.69     99.35 o
   2   1  20      115.08       19.90     66.51 o
   3   1  20      277.20      303.26    100.48 o
   4   1  20        6.68       94.16     93.20 o
   5   1  20     1593.59     1766.36    178.65 o
 -18   2  20     3010.79     3071.27    202.96 o
 -17   2  20     2342.75     2491.20    179.89 o
 -16   2  20       50.21      106.84     77.87 o
 -15   2  20      264.48      343.30     90.69 o
 -14   2  20     1238.02     1171.57    121.85 o
 -13   2  20       64.20       64.15     70.17 o
 -12   2  20        2.11       11.50     70.42 o
 -11   2  20     1526.15     1391.82    103.09 o
 -10   2  20     3087.04     3068.87    134.16 o
  -9   2  20     2532.57     2478.73    128.48 o
  -8   2  20      868.05      896.33     77.43 o
  -7   2  20       51.17       98.47     49.09 o
  -6   2  20      279.37      330.40     57.40 o
  -5   2  20       34.26       29.95     45.03 o
  -4   2  20       15.70      -28.84     44.90 o
  -3   2  20     2411.97     2714.43    121.25 o
  -2   2  20     2545.87     2653.16    121.72 o
  -1   2  20     2439.34     2493.78    129.82 o
   0   2  20      405.15      307.76     74.82 o
   1   2  20        0.77       14.57     58.91 o
   2   2  20      473.89      619.52     92.65 o
   3   2  20     1012.74     1101.58    112.29 o
   4   2  20      438.95      305.15    113.14 o
   5   2  20     2172.84     2258.39    188.62 o
 -18   3  20     1144.53     1165.42    160.08 o
 -17   3  20     2103.48     2073.16    180.15 o
 -16   3  20        7.07      -16.48     82.71 o
 -15   3  20      383.45      362.10    103.76 o
 -14   3  20      685.03      654.82     81.64 o
 -13   3  20     1334.89     1167.91     96.08 o
 -12   3  20      586.59      630.34     98.69 o
 -11   3  20      222.24      158.42     54.87 o
 -10   3  20      230.32      188.04     52.67 o
  -9   3  20      946.79     1134.84     88.09 o
  -8   3  20     1645.83     1782.97    102.34 o
  -7   3  20       14.01      -33.19     33.19 o
  -6   3  20     1381.76     1469.49    132.34 o
  -5   3  20      143.34      180.19     73.34 o
  -4   3  20      556.81      662.62     97.13 o
  -3   3  20      971.47     1003.28    110.84 o
  -2   3  20       35.53        2.89     75.10 o
  -1   3  20     1091.50     1250.04    123.86 o
   0   3  20     2115.35     1786.38    132.48 o
   1   3  20       28.21      -45.24     45.83 o
   2   3  20      582.94      596.62     60.89 o
   3   3  20      399.78      405.70     60.74 o
   4   3  20      535.23      559.16     74.10 o
   5   3  20      540.16      510.10     78.92 o
 -17   4  20       85.75       52.27     61.67 o
 -16   4  20      215.67      178.62     59.92 o
 -15   4  20        2.45      -51.49    192.23 o
 -14   4  20      132.12       90.21    125.29 o
 -13   4  20       80.97       86.94    116.65 o
 -12   4  20       74.32      -58.16     87.31 o
 -11   4  20       45.33      316.91    111.66 o
 -10   4  20       15.80      112.21     99.29 o
  -9   4  20      430.59      469.29    116.57 o
  -8   4  20      711.49      476.54     97.47 o
  -7   4  20        4.37      -62.26     68.61 o
  -6   4  20      122.68      145.08     72.41 o
  -5   4  20      382.39      262.76     80.84 o
  -4   4  20     1091.06     1300.81    145.37 o
  -3   4  20       20.87      -67.36     67.36 o
  -2   4  20        7.22      -31.69     71.06 o
  -1   4  20      175.82       95.18     84.54 o
   0   4  20     1322.09     1537.74    137.85 o
   1   4  20      209.04      165.49     85.33 o
   2   4  20      253.97      155.14    102.07 o
   3   4  20       80.09       21.38    104.82 o
   4   4  20      614.65      421.76    127.92 o
 -16   5  20      471.47      695.14    206.56 o
 -15   5  20      376.07      235.71    172.33 o
 -14   5  20       92.13      105.40    146.91 o
 -13   5  20      222.75      181.05    142.34 o
 -12   5  20     1170.17     1378.57    179.81 o
 -11   5  20        2.80      -36.78     89.45 o
 -10   5  20      959.16     1104.72    153.15 o
  -9   5  20      400.56      559.18    105.58 o
  -8   5  20      406.74      328.70    115.01 o
  -7   5  20      698.22      643.93    146.38 o
  -6   5  20      230.27       63.56     77.29 o
  -5   5  20      589.22      705.33    108.70 o
  -4   5  20      146.16      162.04     82.46 o
  -3   5  20        0.14      -15.39     76.43 o
  -2   5  20      549.75      422.57    101.27 o
  -1   5  20       31.36      -21.52     67.97 o
   0   5  20        0.06       75.60     80.90 o
   1   5  20       85.44      -70.86     76.86 o
   2   5  20       96.01      -84.17    153.05 o
   3   5  20      654.38      463.21    141.55 o
 -15   6  20     1241.06     1259.48    246.42 o
 -14   6  20      410.55      419.79    242.07 o
 -13   6  20      738.42      507.64    171.34 o
 -12   6  20      263.97      297.32    156.50 o
 -11   6  20       32.08      144.77    185.20 o
 -10   6  20     1700.85     1544.55    214.80 o
  -9   6  20     1626.28     1818.91    188.59 o
  -8   6  20        5.25      -83.79     83.79 o
  -7   6  20     1532.38     1542.72    179.34 o
  -6   6  20     1782.16     1801.38    319.34 o
  -5   6  20      517.30      211.28    115.95 o
  -4   6  20       93.18      118.47    131.68 o
  -3   6  20      379.97      673.91    125.57 o
  -2   6  20      805.30      823.33    140.67 o
  -1   6  20        1.46      -44.71     82.64 o
   0   6  20       72.93       79.79     90.34 o
   1   6  20        6.27       40.12     89.50 o
   2   6  20     1068.23     1401.76    183.54 o
 -13   7  20      872.99     1124.15    216.34 o
 -12   7  20       22.50     -171.70    234.76 o
 -11   7  20      583.81      423.99    161.93 o
 -10   7  20     2292.49     2476.61    279.11 o
  -9   7  20     1391.38     1581.92    250.93 o
  -8   7  20       52.18      -73.55     94.56 o
  -7   7  20     1106.18     1299.33    167.81 o
  -6   7  20     2581.55     2845.35    231.62 o
  -5   7  20     1063.73     1202.53    213.35 o
  -4   7  20       26.54       73.75     76.09 o
  -3   7  20      630.10      548.27    124.13 o
  -2   7  20     2637.83     3053.45    308.76 o
  -1   7  20      643.65      632.45    120.66 o
   0   7  20       20.46      128.57     93.34 o
   1   7  20      452.24      718.89    322.41 o
 -11   8  20      998.84     1084.38    495.61 o
 -10   8  20     3795.10     3880.16    544.65 o
  -9   8  20      673.56      706.69    166.57 o
  -8   8  20      205.27      152.22    107.91 o
  -7   8  20      385.62      353.74    118.01 o
  -6   8  20      950.34      823.42    154.24 o
  -5   8  20     1249.59     1612.56    187.19 o
  -4   8  20       91.44      218.61    115.76 o
  -3   8  20     1144.36     1097.55    169.65 o
  -2   8  20     2512.64     2664.74    192.32 o
 -18   1  21      680.11      873.78    138.54 o
 -17   1  21      153.99       16.98    100.22 o
 -16   1  21        1.58      -50.02     78.20 o
 -15   1  21        0.74      -74.59     74.59 o
 -14   1  21      573.31      583.64    100.92 o
 -13   1  21        4.40      -87.94     87.94 o
 -12   1  21     1043.43      957.93    110.25 o
 -11   1  21       66.52      110.15     74.52 o
 -10   1  21      354.50      238.36     78.46 o
  -9   1  21      675.05      635.64    138.94 o
  -8   1  21       14.51       14.46     64.02 o
  -7   1  21      148.56      177.79     71.22 o
  -6   1  21     1027.00      965.88    129.29 o
  -5   1  21       27.45       30.80    101.88 o
  -4   1  21     1792.63     1909.38    133.49 o
  -3   1  21     2228.39     2381.93    149.29 o
  -2   1  21      148.54       90.89     72.87 o
  -1   1  21     2010.26     2372.69    155.65 o
   0   1  21      239.86       71.95     75.22 o
   1   1  21      140.89      120.60     83.11 o
   2   1  21      115.75      120.49     94.12 o
   3   1  21        6.93        1.65     88.63 o
   4   1  21      274.13      292.60    113.70 o
   5   1  21      311.90      130.28    188.35 o
 -18   2  21      837.33      848.71    127.96 o
 -17   2  21      732.18      743.65    190.39 o
 -16   2  21      326.09      372.92     97.61 o
 -15   2  21      307.11      392.33     93.91 o
 -14   2  21      938.72      903.06    112.63 o
 -13   2  21      679.59      455.84     95.68 o
 -12   2  21     5698.97     5997.99    459.05 o
 -11   2  21     1427.14     1496.57    112.22 o
 -10   2  21      144.83       78.99     53.43 o
  -9   2  21     2191.52     2300.44    115.45 o
  -8   2  21      169.71      146.96     54.53 o
  -7   2  21      224.56      169.35     55.39 o
  -6   2  21      594.63      628.39     77.78 o
  -5   2  21      550.39      655.81     70.73 o
  -4   2  21     3679.53     3830.56    167.01 o
  -3   2  21     3040.63     3395.24    143.68 o
  -2   2  21      474.98      608.71     79.30 o
  -1   2  21     1045.93     1020.22     95.03 o
   0   2  21     1394.96     1505.56    111.52 o
   1   2  21       94.73      153.86     63.65 o
   2   2  21       61.62      142.42     75.41 o
   3   2  21      215.34      252.02     86.51 o
   4   2  21     1815.79     2284.41    256.77 o
 -17   3  21     1631.95     1751.23    180.12 o
 -16   3  21     1299.44     1307.83    154.82 o
 -15   3  21      783.86      683.72     95.00 o
 -14   3  21      820.42      864.92     91.69 o
 -13   3  21      227.57      261.19     67.06 o
 -12   3  21     3148.92     2817.19    132.62 o
 -11   3  21     2490.64     2555.40    146.52 o
 -10   3  21      459.89      504.04     59.57 o
  -9   3  21     4212.81     4076.06    163.86 o
  -8   3  21     1843.44     1985.99     87.62 o
  -7   3  21     1176.20     1226.40    118.35 o
  -6   3  21        2.42       65.62     69.62 o
  -5   3  21     1501.76     1423.27    130.64 o
  -4   3  21     9649.27     9959.53    288.54 o
  -3   3  21     2034.32     1651.02    134.89 o
  -2   3  21      726.28      699.30    104.62 o
  -1   3  21     3655.87     3693.14    199.35 o
   0   3  21     1336.22     1397.88    122.06 o
   1   3  21       24.15      -49.56     79.18 o
   2   3  21      115.46      182.27     95.52 o
   3   3  21     1462.65     1458.78    195.54 o
   4   3  21     4351.37     5177.38    304.17 o
 -16   4  21     3840.50     4060.74    383.95 o
 -15   4  21     2748.21     2897.61    261.27 o
 -14   4  21       27.69      -53.46    119.71 o
 -13   4  21     1446.49     1246.10    177.87 o
 -12   4  21     3231.44     3275.16    322.42 o
 -11   4  21     1558.61     1449.98    213.39 o
 -10   4  21      232.81      198.11    107.51 o
  -9   4  21     1412.32     1670.86    155.42 o
  -8   4  21     4743.16     5008.64    242.37 o
  -7   4  21     4639.48     4548.63    240.00 o
  -6   4  21      220.05       89.60     83.16 o
  -5   4  21     3410.53     3905.95    224.84 o
  -4   4  21     5238.39     4660.21    275.00 o
  -3   4  21      649.20      622.19    111.57 o
  -2   4  21      341.18      301.71     94.38 o
  -1   4  21      685.07      543.60    174.55 o
   0   4  21      753.19      573.47    116.59 o
   1   4  21      503.71      540.58    105.61 o
   2   4  21        7.31      -69.43     80.89 o
   3   4  21     2860.15     2874.75    205.04 o
 -16   5  21     2209.40     2539.82    365.71 o
 -15   5  21      783.96      917.25    222.23 o
 -14   5  21      108.42      147.74    378.23 o
 -13   5  21      252.86      202.55    153.17 o
 -12   5  21     1195.55     1138.06    207.97 o
 -11   5  21     1370.37     1605.23    192.31 o
 -10   5  21       16.86      -18.42     99.09 o
  -9   5  21     1405.31     1634.46    174.70 o
  -8   5  21     3360.19     3239.64    227.26 o
  -7   5  21      842.98      986.06    124.34 o
  -6   5  21      662.02      683.36    113.77 o
  -5   5  21     4621.03     5016.47    255.71 o
  -4   5  21     2335.93     2475.85    184.04 o
  -3   5  21      520.49      653.58    115.13 o
  -2   5  21       73.17      174.75     88.53 o
  -1   5  21      429.26      507.53    114.75 o
   0   5  21      596.82      393.62    162.32 o
   1   5  21      799.84      761.66    130.98 o
   2   5  21       93.47      -31.25     97.73 o
 -14   6  21        5.94      153.61    151.17 o
 -13   6  21      949.74      991.63    209.54 o
 -12   6  21      726.00      673.39    186.45 o
 -11   6  21      779.79     1026.93    281.19 o
 -10   6  21       32.22      -79.22    113.64 o
  -9   6  21      555.40      601.44    133.31 o
  -8   6  21     2894.10     2957.18    318.18 o
  -7   6  21     1310.29     1399.55    170.34 o
  -6   6  21      286.53      238.35    106.85 o
  -5   6  21     1492.51     1284.88    170.78 o
  -4   6  21     1217.83     1092.49    158.43 o
  -3   6  21      404.96      150.92     98.00 o
  -2   6  21       26.95       79.40    100.65 o
  -1   6  21      563.14      607.49    122.85 o
   0   6  21     1370.24     1287.66    181.21 o
   1   6  21       76.23      -89.54     89.54 o
 -12   7  21      566.57      604.38    177.98 o
 -11   7  21      237.48      194.52    146.44 o
 -10   7  21      137.25      131.68    136.87 o
  -9   7  21      303.48      481.20    156.13 o
  -8   7  21      757.64      684.18    143.09 o
  -7   7  21        0.95      -38.15    109.79 o
  -6   7  21      446.45      492.81    134.90 o
  -5   7  21       94.77      219.07    115.61 o
  -4   7  21      452.46      291.51     99.04 o
  -3   7  21      281.24       -4.64     95.61 o
  -2   7  21      195.52      170.00     98.88 o
  -1   7  21       83.61       12.12     86.10 o
  -9   8  21       33.69      -33.82    127.82 o
  -8   8  21        4.95      -96.31     96.31 o
  -7   8  21      211.24      157.96    138.61 o
  -6   8  21      620.74      739.94    153.00 o
  -5   8  21       61.61       40.52    173.17 o
  -4   8  21        0.19       62.60    155.46 o
 -18   0  22     5043.86     5497.97    426.25 o
 -17   0  22      822.64      426.76    168.72 o
 -16   0  22       28.99       68.19    130.82 o
 -15   0  22      380.17      341.02    148.66 o
 -14   0  22     2512.77     2839.60    281.85 o
 -13   0  22     1451.06     1474.57    209.56 o
 -12   0  22     2893.69     2513.72    265.06 o
 -11   0  22    12458.15    12054.12    451.80 o
 -10   0  22     4077.05     3756.77    244.77 o
  -9   0  22       36.77      -47.77     84.25 o
  -8   0  22       91.92       82.93     90.71 o
  -7   0  22       40.20      -80.34     81.24 o
  -6   0  22      988.41     1349.20    298.09 o
  -5   0  22     2105.94     2293.59    196.30 o
  -4   0  22     1906.90     2015.35    223.51 o
  -3   0  22     7224.55     7245.55    376.55 o
  -2   0  22     5890.53     6135.47    370.66 o
  -1   0  22       56.34     -103.53    103.53 o
   0   0  22     1139.73     1056.34    194.34 o
   1   0  22     2409.67     2487.35    267.90 o
   2   0  22      996.21     1080.08    203.46 o
   3   0  22       77.22     -111.63    129.83 o
   4   0  22     1285.76     1261.45    377.71 o
 -18   1  22     3317.51     3306.87    593.16 o
 -17   1  22      967.34      975.98    145.29 o
 -16   1  22      583.60      389.85    123.38 o
 -15   1  22       51.41       43.09     78.23 o
 -14   1  22     2994.14     2948.70    204.70 o
 -13   1  22     1214.61     1333.86    128.70 o
 -12   1  22     1522.33     1687.28    139.32 o
 -11   1  22     9513.42     9216.37    309.38 o
 -10   1  22     6678.64     6588.61    273.40 o
  -9   1  22      818.22      740.12    100.03 o
  -8   1  22        3.17      -37.80     65.66 o
  -7   1  22     1144.45     1200.51    131.76 o
  -6   1  22      913.98     1036.96    109.27 o
  -5   1  22     1119.16     1255.66    115.45 o
  -4   1  22     1427.57     1838.09    181.72 o
  -3   1  22     6451.96     6917.29    236.08 o
  -2   1  22     4505.46     4702.92    215.07 o
  -1   1  22     1187.70     1534.99    133.30 o
   0   1  22      286.27      486.47    107.08 o
   1   1  22      907.22      963.20    128.45 o
   2   1  22     1177.82     1531.84    272.28 o
   3   1  22       73.10      162.86    105.48 o
 -17   2  22     1705.79     1868.70    161.15 o
 -16   2  22       91.96       25.47     83.26 o
 -15   2  22      338.36      312.24     92.55 o
 -14   2  22     1651.27     1666.29    140.64 o
 -13   2  22        0.58       14.56     73.46 o
 -12   2  22      276.76      308.78     85.56 o
 -11   2  22     3879.00     3950.69    193.58 o
 -10   2  22     3736.90     3713.33    162.13 o
  -9   2  22     1531.91     1597.10    108.59 o
  -8   2  22      131.92      186.77     61.96 o
  -7   2  22     1451.40     1662.77    110.56 o
  -6   2  22     1019.52      968.47     89.83 o
  -5   2  22       79.13      115.04     58.53 o
  -4   2  22     2377.99     2476.69    130.72 o
  -3   2  22     4019.50     3968.41    159.47 o
  -2   2  22     1190.10     1169.55     98.17 o
  -1   2  22       54.98       82.03     58.72 o
   0   2  22        0.24       21.68     60.55 o
   1   2  22      463.00      450.87     96.30 o
   2   2  22     1074.42     1212.20    142.31 o
   3   2  22      598.91      732.21    163.63 o
 -17   3  22     2027.89     1997.43    177.31 o
 -16   3  22        2.78      103.36     87.11 o
 -15   3  22      591.00      569.85    112.46 o
 -14   3  22      165.13      190.59    108.64 o
 -13   3  22      764.00      905.72     88.37 o
 -12   3  22      360.73      248.48     61.58 o
 -11   3  22      428.76      404.78     77.15 o
 -10   3  22     1033.88      965.52     73.82 o
  -9   3  22      950.09     1037.29     70.43 o
  -8   3  22      455.42      307.65     90.97 o
  -7   3  22     1793.32     1731.58    140.01 o
  -6   3  22      891.54     1065.64    117.30 o
  -5   3  22      202.47      176.23     80.97 o
  -4   3  22     1524.18     1642.03    138.63 o
  -3   3  22      474.50      385.10     96.18 o
  -2   3  22      308.49      331.33     95.27 o
  -1   3  22       91.26      136.92     92.93 o
   0   3  22       61.70       37.21     90.01 o
   1   3  22      271.65      353.95    107.04 o
   2   3  22      177.13       78.89     98.95 o
   3   3  22       76.30      218.28    109.25 o
 -16   4  22      113.01     -140.71    150.77 o
 -15   4  22      124.11      143.59    119.82 o
 -14   4  22      301.18      331.32    257.85 o
 -13   4  22      106.74       47.55    110.82 o
 -12   4  22        0.10      -95.39     95.39 o
 -11   4  22        5.67      -13.66     98.34 o
 -10   4  22     1040.18     1036.86    163.59 o
  -9   4  22      790.45      838.29    206.77 o
  -8   4  22       47.77       56.70     92.62 o
  -7   4  22      164.62      161.64    130.75 o
  -6   4  22       83.31       38.71     79.58 o
  -5   4  22      845.72      735.35    116.02 o
  -4   4  22       31.68      117.84     83.73 o
  -3   4  22        0.06       39.28     83.06 o
  -2   4  22      173.95       74.86     87.93 o
  -1   4  22      427.42      327.61    105.19 o
   0   4  22      102.54      -98.66    114.76 o
   1   4  22       40.93       17.11     91.24 o
   2   4  22       20.59       -2.66    144.66 o
 -15   5  22       10.69       39.86    193.55 o
 -14   5  22      824.69      994.34    216.77 o
 -13   5  22      596.12      558.67    186.11 o
 -12   5  22        5.81     -125.21    125.21 o
 -11   5  22      299.56      157.96    111.04 o
 -10   5  22      143.38      128.89    122.83 o
  -9   5  22        0.66      -78.90     78.90 o
  -8   5  22       42.21      149.51     84.94 o
  -7   5  22      197.88      204.95     89.78 o
  -6   5  22     1712.28     1451.05    151.42 o
  -5   5  22      613.31      601.03    116.58 o
  -4   5  22      328.75      305.79    106.47 o
  -3   5  22     1114.18     1053.04    164.98 o
  -2   5  22        0.43      -54.00     81.87 o
  -1   5  22       69.08       94.09     88.77 o
   0   5  22       20.76       -4.98    110.99 o
   1   5  22        3.15      156.33    103.85 o
 -14   6  22      887.55     1398.14    320.32 o
 -13   6  22      194.15      226.13    157.37 o
 -12   6  22        4.07     -102.01    132.80 o
 -11   6  22      337.92      287.89    156.62 o
 -10   6  22      314.86       60.67    137.73 o
  -9   6  22      950.86     1190.54    210.08 o
  -8   6  22       49.70       27.68     97.66 o
  -7   6  22      745.22      475.65    123.91 o
  -6   6  22     3737.22     3734.97    352.25 o
  -5   6  22      697.32     1031.39    225.15 o
  -4   6  22      961.43      893.62    287.11 o
  -3   6  22     2010.68     1929.23    361.02 o
  -2   6  22      396.11      343.09    121.60 o
  -1   6  22       82.95       91.94    108.28 o
   0   6  22        0.15     -201.37    201.37 o
 -11   7  22      945.67     1099.56    385.01 o
 -10   7  22     1099.06      878.75    203.14 o
  -9   7  22      395.40      560.75    331.27 o
  -8   7  22        0.56      -79.25     96.57 o
  -7   7  22     1332.51     1242.47    177.91 o
  -6   7  22     2423.69     2624.03    421.29 o
  -5   7  22      471.95      368.93    104.49 o
  -4   7  22       89.69      107.57    102.53 o
  -3   7  22     1409.48     1312.83    175.07 o
 -17   1  23        5.55      -62.05     95.40 o
 -16   1  23      201.37      186.51    103.57 o
 -15   1  23      479.96      362.03    153.31 o
 -14   1  23        3.46      -26.18     76.48 o
 -13   1  23     1211.23     1217.72    140.85 o
 -12   1  23     1911.48     2123.81    154.85 o
 -11   1  23        6.53       41.49     76.40 o
 -10   1  23      677.66      781.73    111.10 o
  -9   1  23      559.29      759.58    115.71 o
  -8   1  23       54.35       81.13     71.32 o
  -7   1  23       99.58       34.28     70.14 o
  -6   1  23       85.87       -6.73     69.21 o
  -5   1  23     1356.80     1595.25    132.07 o
  -4   1  23     1444.71     1532.85    129.62 o
  -3   1  23      569.63      633.15    101.08 o
  -2   1  23      176.01      164.63     93.28 o
  -1   1  23      746.41      478.65    121.53 o
   0   1  23      570.87      639.34    118.98 o
   1   1  23       25.18      124.76    101.35 o
   2   1  23      999.08     1099.98    148.47 o
 -17   2  23      249.89       94.05    109.05 o
 -16   2  23      414.93      280.64     97.39 o
 -15   2  23      668.95      695.93    146.81 o
 -14   2  23       85.56       49.75     76.41 o
 -13   2  23     4313.12     4575.24    214.33 o
 -12   2  23     3163.61     3398.79    185.30 o
 -11   2  23        4.99      -41.80     68.17 o
 -10   2  23      378.03      548.23     81.02 o
  -9   2  23      186.49       62.23     62.12 o
  -8   2  23      335.56      317.63     72.31 o
  -7   2  23        0.29       -9.31     57.01 o
  -6   2  23      178.33      225.06     66.11 o
  -5   2  23     2258.29     2379.38    162.86 o
  -4   2  23      868.73      993.39     92.19 o
  -3   2  23       10.56        2.60     60.12 o
  -2   2  23        5.06      -24.43     60.36 o
  -1   2  23      579.04      646.00     89.16 o
   0   2  23      562.30      518.48    100.25 o
   1   2  23       35.51      264.09     95.51 o
   2   2  23     1107.88     1386.98    152.11 o
 -16   3  23      374.87      605.21    116.56 o
 -15   3  23      271.20      199.70    105.24 o
 -14   3  23      838.89      906.94    113.66 o
 -13   3  23     3183.33     3252.02    143.37 o
 -12   3  23     2447.34     2602.22    126.39 o
 -11   3  23       35.08       43.41     60.41 o
 -10   3  23      662.52      636.35     61.09 o
  -9   3  23      727.88      768.88    119.06 o
  -8   3  23      380.18      341.44     88.98 o
  -7   3  23      325.21      323.88     89.90 o
  -6   3  23     1091.13     1213.52    180.20 o
  -5   3  23     5554.54     6378.53    317.78 o
  -4   3  23     5048.24     5257.47    274.43 o
  -3   3  23       75.42       64.86     89.54 o
  -2   3  23      365.55      435.26    111.72 o
  -1   3  23      489.46      431.17    117.39 o
   0   3  23      560.39      746.25    139.85 o
   1   3  23        1.20      -64.55    103.76 o
   2   3  23      712.72      664.21    182.82 o
 -15   4  23      769.15      696.58    167.89 o
 -14   4  23     3067.21     3283.40    280.04 o
 -13   4  23     3194.34     3610.58    281.48 o
 -12   4  23     1734.84     1765.01    241.90 o
 -11   4  23      285.93      204.86    119.46 o
 -10   4  23       91.64       98.22    108.38 o
  -9   4  23       91.08       79.76    127.71 o
  -8   4  23     2674.62     2955.16    224.78 o
  -7   4  23      743.02      811.14    128.13 o
  -6   4  23     1632.98     1694.82    162.81 o
  -5   4  23     7128.77     7579.89    301.49 o
  -4   4  23     3369.61     3294.70    266.80 o
  -3   4  23        8.44      -31.31     84.70 o
  -2   4  23      274.52      257.87    103.19 o
  -1   4  23      356.39      408.10    112.48 o
   0   4  23      301.61      169.27    106.99 o
   1   4  23      129.11      115.76    115.92 o
 -14   5  23     1514.56     1211.22    237.54 o
 -13   5  23     1681.18     2007.73    851.40 o
 -12   5  23     1807.20     2018.07    277.85 o
 -11   5  23      400.73      405.77    167.16 o
 -10   5  23      160.94      -72.06    106.47 o
  -9   5  23      858.29      722.08    156.90 o
  -8   5  23     1330.12     1404.82    149.99 o
  -7   5  23       18.90      -49.91     79.84 o
  -6   5  23     2378.25     1937.77    247.74 o
  -5   5  23     5051.48     5044.70    378.29 o
  -4   5  23     2568.61     2760.82    205.01 o
  -3   5  23      212.19      224.95    101.60 o
  -2   5  23      236.11      303.05    107.62 o
  -1   5  23      462.68      489.90    178.67 o
   0   5  23      180.76      457.00    222.24 o
 -13   6  23      940.62      973.48    297.36 o
 -12   6  23     1545.28     1257.17    235.21 o
 -11   6  23     1039.22     1029.20    225.79 o
 -10   6  23       13.42       92.03    139.36 o
  -9   6  23      593.47      660.87    273.37 o
  -8   6  23      638.42      744.69    149.47 o
  -7   6  23      123.85       65.01    101.97 o
  -6   6  23     1254.63     1313.26    174.44 o
  -5   6  23     1761.44     1787.62    197.16 o
  -4   6  23     1488.55     1418.61    214.36 o
  -3   6  23     1211.52     1044.47    267.31 o
  -2   6  23       42.19       -3.36    122.66 o
  -9   7  23      690.37      616.12    186.38 o
  -8   7  23      113.07      112.10    170.07 o
  -7   7  23      678.47      757.48    157.45 o
  -6   7  23      515.33      554.14    145.68 o
 -17   0  24       99.36      398.73    167.22 o
 -16   0  24      157.38       47.37    137.34 o
 -15   0  24     1795.44     1843.92    298.41 o
 -14   0  24     1820.77     1729.80    242.06 o
 -13   0  24       50.66      150.15    130.55 o
 -12   0  24     3804.48     3578.90    391.27 o
 -11   0  24     2286.78     2240.82    249.50 o
 -10   0  24      785.59     1092.75    297.89 o
  -9   0  24       67.57      231.19    236.85 o
  -8   0  24     1120.91     1050.21    262.93 o
  -7   0  24     2552.86     2729.56    264.67 o
  -6   0  24      676.49      622.07    162.45 o
  -5   0  24       10.92      207.34    128.24 o
  -4   0  24      986.84     1145.10    201.33 o
  -3   0  24      822.29      600.26    175.87 o
  -2   0  24      726.11      914.69    188.95 o
  -1   0  24      389.60      277.57    154.80 o
   0   0  24     2038.08     2419.91    278.20 o
   1   0  24     3960.01     3941.12    500.30 o
 -16   1  24       33.29       73.02     95.76 o
 -15   1  24     1137.08     1144.92    148.95 o
 -14   1  24     1431.20     1386.10    157.78 o
 -13   1  24        0.09      -24.53     80.10 o
 -12   1  24     2230.06     2176.69    163.01 o
 -11   1  24     3057.46     3285.50    294.33 o
 -10   1  24     1827.66     1714.03    144.36 o
  -9   1  24      120.15       46.93     74.65 o
  -8   1  24     1027.69     1410.16    128.43 o
  -7   1  24     3394.63     3279.18    188.52 o
  -6   1  24     1045.00     1168.91    124.01 o
  -5   1  24        0.21       34.55     86.40 o
  -4   1  24     1209.37     1290.45    143.20 o
  -3   1  24      640.98      755.94    122.33 o
  -2   1  24      555.86      612.58    120.50 o
  -1   1  24      129.23      205.49    106.32 o
   0   1  24     1337.47     1547.56    167.21 o
   1   1  24     3406.44     3775.63    240.74 o
 -16   2  24      220.91      215.64     94.84 o
 -15   2  24     1339.02     1566.00    150.68 o
 -14   2  24      424.97      353.24     95.12 o
 -13   2  24      222.48      273.30     89.14 o
 -12   2  24      603.90      438.56     94.43 o
 -11   2  24     1077.31     1282.64    147.15 o
 -10   2  24      725.48      812.74     90.76 o
  -9   2  24       46.84        3.57     57.97 o
  -8   2  24       58.91       47.19     61.04 o
  -7   2  24     3180.83     3322.95    152.83 o
  -6   2  24      962.88     1053.99     97.69 o
  -5   2  24        9.84       31.95     59.20 o
  -4   2  24     2510.30     2774.14    142.30 o
  -3   2  24     1139.28     1339.68    168.29 o
  -2   2  24       35.37      -59.57     59.57 o
  -1   2  24      112.09      217.71     75.37 o
   0   2  24      601.42      602.41    118.52 o
   1   2  24     1302.57     1405.96    149.22 o
 -16   3  24      239.54      192.44    161.93 o
 -15   3  24      967.12      752.22     96.77 o
 -14   3  24       24.92       -0.37     59.89 o
 -13   3  24      408.22      442.84     68.73 o
 -12   3  24      387.32      353.68     93.87 o
 -11   3  24       16.91       21.34     46.15 o
 -10   3  24       10.50      -24.69     89.89 o
  -9   3  24       32.68       43.41     91.13 o
  -8   3  24        3.17       67.59     93.31 o
  -7   3  24      990.73     1166.82    145.77 o
  -6   3  24      418.03      301.08    107.24 o
  -5   3  24        2.38      -85.73     85.73 o
  -4   3  24      268.07      186.27    109.03 o
  -3   3  24      214.51      245.98    113.12 o
  -2   3  24        0.42      -80.87     96.24 o
  -1   3  24      334.39      491.93    125.58 o
   0   3  24       46.59      -76.47    102.57 o
 -15   4  24        0.57      -96.87    113.08 o
 -14   4  24      546.47      511.27    154.04 o
 -13   4  24      135.62       47.27    117.85 o
 -12   4  24       44.31      -38.84    109.24 o
 -11   4  24      315.82      509.74    145.08 o
 -10   4  24      160.13      -47.65     83.93 o
  -9   4  24        0.14      143.42     93.90 o
  -8   4  24      185.96      207.08     99.52 o
  -7   4  24       39.18      -33.32     87.69 o
  -6   4  24       51.39      135.86     91.89 o
  -5   4  24        0.75       38.07     91.88 o
  -4   4  24        2.20      -86.40     86.40 o
  -3   4  24        3.31      103.91     94.01 o
  -2   4  24        0.88       37.22     97.34 o
  -1   4  24      575.63      610.37    183.96 o
 -13   5  24      277.87       46.61    167.27 o
 -12   5  24      391.69      286.92    170.07 o
 -11   5  24        1.54       10.86    130.86 o
 -10   5  24        7.49        5.48    144.12 o
  -9   5  24      233.45      562.47    151.54 o
  -8   5  24      184.95      135.87     94.27 o
  -7   5  24      471.53      371.58    111.07 o
  -6   5  24      789.68      841.36    138.46 o
  -5   5  24       57.38       73.99     96.22 o
  -4   5  24      312.64      355.34    113.42 o
  -3   5  24       85.40      -49.98    103.86 o
  -2   5  24        0.46      -22.84    106.70 o
 -11   6  24      231.85      322.27    229.54 o
 -10   6  24      116.88      116.61    149.55 o
  -9   6  24      175.01      154.14    154.50 o
  -8   6  24       34.64     -152.12    153.65 o
  -7   6  24     1923.15     1919.76    372.35 o
  -6   6  24     1463.42     1129.10    344.09 o
  -5   6  24      301.01      278.18    126.02 o
  -4   6  24     1829.34     1670.89    271.80 o
 -16   1  25       42.38      -10.75     98.03 o
 -15   1  25       29.24       12.78     91.48 o
 -14   1  25      182.79      305.70    110.80 o
 -13   1  25      763.91      941.92    134.44 o
 -12   1  25      506.84      384.18    104.07 o
 -11   1  25        4.18        4.56     92.13 o
 -10   1  25      529.58      725.18    121.79 o
  -9   1  25      575.04      626.34    129.52 o
  -8   1  25        6.45      -76.46     76.46 o
  -7   1  25      972.56     1131.68    137.81 o
  -6   1  25      199.19       39.85     92.92 o
  -5   1  25      285.94      451.20    107.85 o
  -4   1  25        8.55       84.89     94.78 o
  -3   1  25      149.19      119.87    154.67 o
  -2   1  25       60.47       57.13     96.88 o
  -1   1  25      669.03      720.42    129.87 o
   0   1  25      297.68      660.99    216.11 o
 -15   2  25       21.52      106.69     98.13 o
 -14   2  25      900.59     1071.56    138.14 o
 -13   2  25     1724.00     1818.84    167.38 o
 -12   2  25      445.47      625.04    116.34 o
 -11   2  25       77.51       -9.67     76.14 o
 -10   2  25       79.65      121.08     84.42 o
  -9   2  25     1969.44     2416.72    252.25 o
  -8   2  25      451.09      337.20     75.43 o
  -7   2  25     1415.44     1333.77    108.21 o
  -6   2  25     2238.63     2498.92    153.21 o
  -5   2  25      344.40      300.83     74.81 o
  -4   2  25       61.41      -63.87     63.87 o
  -3   2  25       20.65      -36.08     65.36 o
  -2   2  25        1.62      -65.39     65.39 o
  -1   2  25     1191.73     1190.21    119.71 o
 -15   3  25      111.36       35.34     78.58 o
 -14   3  25     4065.09     4514.31    180.88 o
 -13   3  25     3910.64     3919.58    145.34 o
 -12   3  25     1014.67      863.44     77.46 o
 -11   3  25        8.60       -8.74     94.08 o
 -10   3  25      762.01      773.30    138.35 o
  -9   3  25     1495.07     1569.52    281.47 o
  -8   3  25      852.92     1002.83    149.05 o
  -7   3  25      525.77      394.26    118.82 o
  -6   3  25     3479.49     3395.64    230.20 o
  -5   3  25     3722.06     3974.95    261.84 o
  -4   3  25     1096.55     1172.36    160.15 o
  -3   3  25        0.42      -81.83     96.64 o
  -2   3  25      334.76      521.26    135.55 o
  -1   3  25     1774.13     2028.17    293.11 o
 -14   4  25     5932.27     5723.94    404.54 o
 -13   4  25     2708.89     2702.90    255.15 o
 -12   4  25      551.83      441.15    150.25 o
 -11   4  25        6.44     -102.07    102.07 o
 -10   4  25       42.98      127.04    102.60 o
  -9   4  25      588.01      554.44    124.32 o
  -8   4  25      944.32      963.41    144.33 o
  -7   4  25      288.12      190.86    131.65 o
  -6   4  25     5037.03     5695.07    324.31 o
  -5   4  25     4088.38     4648.82    287.20 o
  -4   4  25      440.17      347.90    162.70 o
  -3   4  25      481.92      474.30    153.66 o
  -2   4  25      750.34      693.29    168.78 o
 -12   5  25     1232.43     1238.30    241.83 o
 -11   5  25       52.79       27.46    287.45 o
 -10   5  25      686.23      476.14    189.11 o
  -9   5  25      836.09      769.04    156.82 o
  -8   5  25      461.94      446.63    135.15 o
  -7   5  25      375.88      348.48    130.70 o
  -6   5  25     2541.50     2959.22    545.02 o
  -5   5  25     4417.24     4928.20    323.01 o
  -4   5  25      631.54      724.30    237.03 o
 -15   0  26     2878.34     2515.25    295.42 o
 -14   0  26      334.58      493.44    175.58 o
 -13   0  26       74.62      132.45    135.50 o
 -12   0  26     1147.70     1631.82    237.66 o
 -11   0  26     1555.80     1911.97    281.19 o
 -10   0  26     1003.84     1367.50    214.59 o
  -9   0  26     1280.67     1246.24    323.97 o
  -8   0  26    11884.24    14047.43    579.37 o
  -7   0  26     2723.96     3234.96    304.56 o
  -6   0  26      130.40      432.07    164.71 o
  -5   0  26     1024.04     1195.46    217.02 o
  -4   0  26      283.18      -85.71    148.68 o
  -3   0  26      615.33      580.49    178.71 o
  -2   0  26      271.95      360.16    173.56 o
 -15   1  26     2044.98     2021.14    186.47 o
 -14   1  26      272.13      304.16    115.61 o
 -13   1  26        0.54       17.94     91.76 o
 -12   1  26      761.07      585.49    223.04 o
 -11   1  26     1390.88     1580.79    164.91 o
 -10   1  26      843.62      674.64    225.32 o
  -9   1  26      832.27      978.42    136.59 o
  -8   1  26     7094.89     6974.23    309.78 o
  -7   1  26     3530.28     4338.33    242.59 o
  -6   1  26      171.29      122.95    100.47 o
  -5   1  26      281.01      143.23    107.53 o
  -4   1  26      170.98      214.92    106.93 o
  -3   1  26      125.21       22.45     94.84 o
  -2   1  26       27.63      118.07    102.98 o
 -14   2  26      217.26      203.99    117.77 o
 -13   2  26      120.72      173.96     98.04 o
 -12   2  26      478.45      358.60    145.78 o
 -11   2  26      338.18      277.77     95.46 o
 -10   2  26        1.32      -74.73     74.73 o
  -9   2  26      518.55      402.97     83.69 o
  -8   2  26     1649.43     1748.28    131.29 o
  -7   2  26     2620.88     2431.54    146.95 o
  -6   2  26      655.32      759.70     97.89 o
  -5   2  26       76.69      -65.49     65.49 o
  -4   2  26      861.26      899.27    121.98 o
  -3   2  26      324.65      316.25    137.53 o
  -2   2  26       78.47      100.33     74.27 o
 -14   3  26      141.95      297.15    170.84 o
 -13   3  26      274.12      189.25    114.08 o
 -12   3  26      345.92      281.02    115.27 o
 -11   3  26        0.36      -96.11     96.11 o
 -10   3  26      235.27      250.02    115.48 o
  -9   3  26       16.24       49.53    101.93 o
  -8   3  26      197.57      407.33    122.07 o
  -7   3  26     1321.16     1426.06    167.59 o
  -6   3  26     1049.04     1137.78    156.64 o
  -5   3  26       14.85      -10.70    104.94 o
  -4   3  26      760.58      945.61    188.55 o
  -3   3  26      348.13       44.22    132.64 o
 -12   4  26        0.78      -57.65    122.29 o
 -11   4  26       12.90     -110.75    110.75 o
 -10   4  26      214.67      121.52    103.72 o
  -9   4  26        8.99      -63.88     92.98 o
  -8   4  26        8.95      170.75    133.28 o
  -7   4  26      226.06      559.48    149.07 o
  -6   4  26     1205.13     1210.12    190.50 o
  -5   4  26      145.77      131.15    133.71 o
  -4   4  26      304.24      395.90    252.50 o
  -8   5  26      186.65      380.84    243.11 o
 -14   1  27        0.93       25.68    155.46 o
 -13   1  27      374.16      275.21    114.91 o
 -12   1  27      710.93      698.74    128.40 o
 -11   1  27       23.05       -7.45     95.87 o
 -10   1  27      845.66     1027.31    143.56 o
  -9   1  27     1069.06      973.46    136.35 o
  -8   1  27       23.87      237.91     98.85 o
  -7   1  27      651.67      861.64    133.57 o
  -6   1  27      100.63       88.27     96.76 o
  -5   1  27       59.85      101.36     99.81 o
  -4   1  27       31.47       56.86     99.44 o
 -13   2  27       89.70       97.29     93.31 o
 -12   2  27      321.02      328.89    122.14 o
 -11   2  27       50.44       32.98     88.36 o
 -10   2  27     1773.53     2246.96    176.97 o
  -9   2  27     2872.99     2745.98    161.91 o
  -8   2  27      155.41      104.19    102.65 o
  -7   2  27     3431.21     3999.70    190.92 o
  -6   2  27      624.77      460.09     88.79 o
  -5   2  27        0.83       24.14     69.53 o
  -4   2  27       76.23       73.92     73.21 o
 -12   3  27      451.85      128.20    120.56 o
 -11   3  27      225.49      188.17    117.98 o
 -10   3  27     2376.84     2467.46    215.27 o
  -9   3  27     1542.81     1753.02    188.88 o
  -8   3  27       40.79      -30.98    107.15 o
  -7   3  27     1061.39     1142.30    248.19 o
  -6   3  27      983.15      899.74    228.30 o
  -5   3  27      404.16      206.60    176.78 o
 -12   0  28      415.31      266.06    168.88 o
 -11   0  28      693.96      909.07    202.45 o
 -10   0  28      214.26      124.90    143.99 o
  -9   0  28     3893.22     4178.93    357.91 o
  -8   0  28     5201.62     5834.09    421.80 o
  -7   0  28        3.85     -139.80    139.80 o
  -6   0  28       57.25     -125.73    145.03 o
 -11   1  28      547.85      569.49    150.00 o
 -10   1  28      112.01      -90.81     90.81 o
  -9   1  28     2713.32     3286.45    225.36 o
  -8   1  28     4657.68     5003.32    384.18 o
  -7   1  28      410.08      373.63    133.76 o
  -6   1  28      109.37      -81.49    243.63 o
 -10   2  28      522.82      562.39    192.56 o
  -9   2  28     1343.41     1183.59    164.58 o
  -8   2  28     1434.55     1478.95    123.12 o
 
